# Supplementary material for: Using hyperspectral analysis as a potential high throughput phenotyping tool in GWAS for protein content of rice quality
Source: Plant Methods. 2019 May 23;15:54. doi: 10.1186/s13007-019-0432-x (PMC6532189; doi:10.1186/s13007-019-0432-x)
Supplement: Supplementary file 1 — Additional file 1: Table S1. Information of all rice accessions. [file 13007_2019_432_MOESM1_ESM.xlsx]

## Sheet: Sheet1
Label N	Name	Sequencing serial number	Rice Type	Pedigree
1	ZJU8b	R76	Oryza sativa Japonica	Shangshixiang9
2	ZJU7b	R73	Oryza sativa Japonica	Jiayou5
3	ZJU3b	R61	Oryza sativa Japonica	Jiangliangyou7901
4	ZJU5b	R67	Oryza sativa Japonica	Changyou998
5	ZJU6b	R70	Oryza sativa Japonica	Anjingyou122
6	ZJU1b	R55	Oryza sativa Japonica	Jiangzheyou0601
7	ZJU2b	R58	Oryza sativa Japonica	Jiangzheyou0603
8	ZJU11b	R49	Oryza sativa Japonica	Habo503
9	ZJU12b	R52	Oryza sativa Japonica	Zhedachangligeng
10	ZJU4b	R64	Oryza sativa Japonica	Jiangzheyou1628
11	ZJU9b	R79	Oryza sativa Japonica	Wangeng15-1
12	ZJU10b	R46	Oryza sativa Japonica	Changgeng15-1
13	ZJU4c	R65	Oryza sativa Japonica	Jiangzheyou1628
14	ZJU5c	R68	Oryza sativa Japonica	Changyou998
15	ZJU12c	R53	Oryza sativa Japonica	Zhedachangligeng
16	ZJU9c	R80	Oryza sativa Japonica	Wangeng15-1
17	ZJU1c	R56	Oryza sativa Japonica	Jiangzheyou0601
18	ZJU6c	R71	Oryza sativa Japonica	Anjingyou122
19	ZJU8c	R77	Oryza sativa Japonica	Shangshixiang9
20	ZJU3c	R62	Oryza sativa Japonica	Jiangliangyou7901
21	ZJU2c	R59	Oryza sativa Japonica	Jiangzheyou0603
22	ZJU11c	R50	Oryza sativa Japonica	Habo503
23	ZJU10c	R47	Oryza sativa Japonica	Changgeng15-1
24	ZJU7c	R74	Oryza sativa Japonica	Jiayou5
25	ZJU140	R29	Oryza sativa Indica	Jiazheyou0194
26	ZJU141	R30	Oryza sativa Indica	Jiazheyou48
27	ZJU142	R31	Oryza sativa Indica	501A/14-2748
28	ZJU143	R32	Oryza sativa Indica	Zhu628S/LH15
29	ZJU144	R33	Oryza sativa Indica	ZaoS/LH15
30	ZJU145	R34	Oryza sativa Indica	LF32 S/LH15
31	ZJU146	R35	Oryza sativa Japonica	DS23/9R
32	ZJU147	R36	Oryza sativa Japonica	DS23/T23
33	ZJU148	R37	Oryza sativa Japonica	S25009/T23
34	ZJU149	R38	Oryza sativa Japonica	DS23/T38
35	ZJU150	R39	Oryza sativa Japonica	DS48/R9
36	ZJU151	R40	Oryza sativa Japonica	Zaoxiu28A/MH6
37	ZJU152	R41	Oryza sativa Japonica	Zaoxiu28A/C84//LH12
38	ZJU153	R42	Oryza sativa Indica	Jiazhe501A/S1
39	ZJU160	R43	Oryza sativa Indica	Jiazhe501A/S2
40	ZJU163	R44	Oryza sativa Indica	127A/XianYR
41	ZJU6a	R69	Oryza sativa Japonica	Anjingyou122
42	ZJU5a	R66	Oryza sativa Japonica	Changyou998
43	ZJU12a	R51	Oryza sativa Japonica	Zhedachangligeng
44	ZJU9a	R78	Oryza sativa Japonica	Wangeng15-1
45	ZJU4a	R63	Oryza sativa Japonica	Jiangzheyou1628
46	ZJU8a	R75	Oryza sativa Japonica	Shangshixiang9
47	ZJU7a	R72	Oryza sativa Japonica	Jiayou5
48	ZJU10a	R45	Oryza sativa Japonica	Changgeng15-1
49	ZJU3a	R60	Oryza sativa Japonica	Jiangliangyou7901
50	ZJU2a	R57	Oryza sativa Japonica	Jiangzheyou0603
51	ZJU11a	R48	Oryza sativa Japonica	Habo503
52	ZJU1a	R54	Oryza sativa Japonica	Jiangzheyou0601
53	ZJU100	R01	Oryza sativa Indica	Jiazhe101A/13-3986
54	ZJU101	R02	Oryza sativa Indica	9311A/
55	ZJU102	R03	Oryza sativa Japonica	ShenchanggengA/
56	ZJU103	R04	Oryza sativa Japonica	Dianhe22A/
57	ZJU104	R05	Oryza sativa Japonica	H479A
58	ZJU105	R06	Oryza sativa Japonica	DX5A/
59	ZJU106	R07	Oryza sativa Japonica	Quangeng1A/
60	ZJU107	R08	Oryza sativa Indica	159A/
61	ZJU108	R09	Oryza sativa Indica	136A/13-03986
62	ZJU109	R10	Oryza sativa Indica	142A/
63	ZJU110	R11	Oryza sativa Indica	166A/
64	ZJU111	R12	Oryza sativa Indica	127A/13-03986
65	ZJU112	R13	Oryza sativa Indica	016A/
66	ZJU113	R14	Oryza sativa Indica	YexiangA/
67	ZJU114	R15	Oryza sativa Indica	Jiazhe91A/13-4794
68	ZJU115	R16	Oryza sativa Indica	Jiazhe92A/13-4794
69	ZJU116	R17	Oryza sativa Japonica	Zaoxiu28A/16-1650
70	ZJU117	R18	Oryza sativa Japonica	Zaoxiu34A/16-1650
71	ZJU118	R19	Oryza sativa Japonica	Ai668A/16-1650
72	ZJU119	R20	Oryza sativa Japonica	Zaoxiu28A/1516IRP6
73	ZJU120	R21	Oryza sativa Japonica	Jiangzheyou1628(1516IRP10)
74	ZJU121	R22	Oryza sativa Japonica	Zaoxiu28A/DR1
75	ZJU122	R23	Oryza sativa Japonica	Zaoxiu28A/DR2
76	ZJU123	R24	Oryza sativa Japonica	Zaoxiu28A/DR3
77	ZJU136	R25	Oryza sativa Indica	501A/LH15
78	ZJU137	R26	Oryza sativa Indica	501A/LH15/T23
79	ZJU138	R27	Oryza sativa Indica	Jiazhe173A/T23
80	ZJU139	R28	Oryza sativa Indica	Jiazhe173A/13-4794
