# Supplementary material for: Using hyperspectral analysis as a potential high throughput phenotyping tool in GWAS for protein content of rice quality
Source: Plant Methods. 2019 May 23;15:54. doi: 10.1186/s13007-019-0432-x (PMC6532189; doi:10.1186/s13007-019-0432-x)
Supplement: Supplementary file 3 — Additional file 3: Table S2. Summary of re-sequencing results. [file 13007_2019_432_MOESM3_ESM.xlsx]

## Sheet: Sheet1
BMK_ID	Raw_Reads	Clean_Reads	Clean_Base	Q20(%)	Q30(%)	GC(%)	BMK ID	Total_reads	Mapped(%)	Properly_mapped(%)	D	Ave_depth	Cov_ratio_1X(%)	Cov_ratio_5X(%)	Cov_ratio_10X(%)	BMK ID	SNPnumber	Transition	Transversion	Ti/Tv	Heterozygosity	Homozygosity	Het-ratio	ple	CDS-Insertion	CDS-Deletion	CDS-Het	CDS-Homo	CDS-Total	Genome-Insertion	Genome-Deletion	Genome-Het	Genome-Homo	Genome-Total
R01	20332953	20302600	6081726120	97.32	93.43	42.72	R01	40605200	96.89	91.99	R01	13	92	85.21	68.63	R01	2053800	1465529	588271	2.49	723459	1330341	0.3522	R01	4611	4710	5800	3521	9321	221808	237648	286861	172595	459456
R02	20231930	20202204	6051155154	97.5	93.77	43.24	R02	40404408	96.61	92.24	R02	14	91.98	85.32	68.77	R02	2018192	1440250	577942	2.49	709748	1308444	0.3516	R02	4605	4710	5770	3545	9315	218402	234467	283766	169103	452869
R03	17371312	17347529	5195726482	97.46	93.76	43	R03	34695058	96.71	93.41	R03	11	97.72	90.01	62.86	R03	1650383	1176224	474159	2.48	1468784	181599	0.8899	R03	3486	3630	1191	5925	7116	174917	189323	45771	318469	364240
R04	17453061	17426957	5218243718	97.62	94.1	43.08	R04	34853914	97.53	94.51	R04	11	98.09	90.29	62.77	R04	1614584	1150863	463721	2.48	1476839	137745	0.9146	R04	3457	3617	1036	6038	7074	170662	185271	36885	319048	355933
R05	18966306	18933265	5670037450	96.37	91.76	42.98	R05	37866530	96.48	91.76	R05	13	92.03	84.75	66	R05	2010070	1433347	576723	2.48	703895	1306175	0.3501	R05	4553	4639	5642	3550	9192	216901	232891	281283	168509	449792
R06	17857109	17830856	5341369558	96.3	91.62	42.7	R06	35661712	97.48	94.13	R06	12	98.04	91.47	66.92	R06	1639907	1167786	472121	2.47	1504187	135720	0.9172	R06	3583	3671	965	6289	7254	174654	188768	36435	326987	363422
R07	17017649	16992512	5090679262	96.24	91.51	42.95	R07	33985024	97.28	93.72	R07	11	98.04	90.82	63.72	R07	1626892	1158994	467898	2.47	1496182	130710	0.9196	R07	3534	3693	809	6418	7227	171831	185912	32849	324894	357743
R08	15640484	15623010	4679530456	96.92	92.9	43.22	R08	31246020	96.52	92.18	R08	10	91.15	78.74	50.41	R08	1899682	1354892	544790	2.48	628683	1270999	0.3309	R08	4184	4317	5503	2998	8501	198573	215949	273131	141391	414522
R09	17577429	17552233	5256513398	97.58	94.01	42.99	R09	35104466	96.88	92.36	R09	12	92.07	83.3	59.52	R09	1987755	1417116	570639	2.48	731842	1255913	0.3681	R09	4444	4546	5398	3592	8990	212563	229248	267782	174029	441811
R10	18440485	18416127	5516354650	97.59	93.99	42.8	R10	36832254	96.6	92.15	R10	12	91.62	83.41	61.6	R10	2010401	1434056	576345	2.48	710364	1300037	0.3533	R10	4406	4608	5531	3483	9014	215569	232506	278678	169397	448075
R11	23804734	23761742	7115842944	97.52	93.92	42.42	R11	47523484	96.64	92.42	R11	16	92.17	86.24	73.88	R11	2055296	1466849	588447	2.49	751142	1304154	0.3654	R11	4549	4701	5590	3660	9250	221940	238772	279115	181597	460712
R12	17371023	17347009	5193745862	97.59	94	43.05	R12	34694018	96.95	92.47	R12	12	91.74	82.84	58.79	R12	1999179	1426235	572944	2.48	659827	1339352	0.33	R12	4427	4534	5715	3246	8961	213281	230342	287164	156459	443623
R13	19332927	19303082	5782622256	97.47	93.76	43.08	R13	38606164	96.69	91.95	R13	13	91.96	84.92	66.53	R13	2004277	1429369	574908	2.48	696286	1307991	0.3474	R13	4535	4677	5622	3590	9212	217646	233300	280617	170329	450946
R14	15953048	15928434	4769179190	97.6	94.01	43.05	R14	31856868	95.99	91.78	R14	11	91.38	80.77	52.56	R14	1955487	1394691	560796	2.48	656045	1299442	0.3354	R14	4262	4415	5575	3102	8677	208587	225134	279800	153921	433721
R15	16438327	16413264	4916904640	95.97	91.1	42.84	R15	32826528	96.28	89.67	R15	11	92.78	82.98	56.97	R15	1934682	1380142	554540	2.48	762312	1172370	0.394	R15	4332	4421	5318	3435	8753	206316	222309	257358	171267	428625
R16	19052058	19025530	5698120348	97.72	94.28	43.01	R16	38051060	96.84	92.61	R16	13	91.83	84.48	65.34	R16	2017178	1439660	577518	2.49	696353	1320825	0.3452	R16	4635	4674	5899	3410	9309	217461	233735	287181	164015	451196
R17	17836830	17816262	5336108732	97.58	93.98	42.93	R17	35632524	98.03	95.1	R17	12	97.97	91.5	66.92	R17	1439712	1025808	413904	2.47	1306949	132763	0.9077	R17	3111	3167	989	5289	6278	153326	165714	36631	282409	319040
R18	18502243	18479565	5533443692	97.62	94.09	42.87	R18	36959130	97.93	94.99	R18	13	97.65	91.46	68.7	R18	1490431	1061829	428602	2.47	1318001	172430	0.8843	R18	3183	3240	1107	5316	6423	158296	170971	42670	286597	329267
R19	16379816	16355705	4897176752	97.54	93.95	42.9	R19	32711410	98.02	94.67	R19	11	97.92	89.44	60.18	R19	1395267	994666	400601	2.48	1250003	145264	0.8958	R19	2872	3011	1053	4830	5883	147192	159521	39342	267371	306713
R20	15345793	15317250	4585336614	97.53	93.92	42.52	R20	30634500	97.83	94.43	R20	10	97.58	86.93	53.99	R20	1434034	1021844	412190	2.47	1273953	160081	0.8883	R20	2824	2965	1024	4765	5789	150975	164043	41354	273664	315018
R21	16200767	16178510	4845495880	97.6	94.06	42.83	R21	32357020	97.69	94.49	R21	11	97.8	89.08	59.14	R21	1431701	1019390	412311	2.47	1289279	142422	0.9005	R21	2986	3140	1019	5107	6126	151052	164169	38649	276572	315221
R22	17481360	17449576	5225072934	97.45	93.77	42.6	R22	34899152	97.69	94.68	R22	12	97.58	90.72	65.85	R22	1290760	916991	373769	2.45	1151803	138957	0.8923	R22	2763	2912	927	4748	5675	138584	150519	36255	252848	289103
R23	17718363	17684943	5296592670	97.34	93.54	42.85	R23	35369886	97.09	94.31	R23	12	97.7	91.1	66.13	R23	1296258	921291	374967	2.45	1158186	138072	0.8934	R23	2840	2959	942	4857	5799	139497	151316	36183	254630	290813
R24	18177687	18143060	5432416618	97.48	93.82	42.83	R24	36286120	97.89	95.02	R24	12	97.76	91.53	68.42	R24	1417117	1008318	408799	2.46	1271926	145191	0.8975	R24	3030	3215	930	5315	6245	152326	164780	37602	279504	317106
R25	17255727	17223145	5158845534	97.22	93.3	42.71	R25	34446290	96.88	92.17	R25	12	92.3	83.87	60.23	R25	1954392	1394505	559887	2.49	715950	1238442	0.3663	R25	4387	4454	5419	3422	8841	210586	226332	268338	168580	436918
R26	18198340	18157391	5436396668	97.43	93.71	42.56	R26	36314782	97.12	92.61	R26	12	92.47	84.32	62.39	R26	1964114	1401190	562924	2.48	754229	1209885	0.384	R26	4320	4440	5237	3523	8760	211115	227097	261628	176584	438212
R27	17553870	17511862	5244346700	97.4	93.66	42.84	R27	35023724	97.09	92.4	R27	12	92.97	84.67	61.2	R27	1945752	1388552	557200	2.49	851604	1094148	0.4376	R27	4250	4382	4821	3811	8632	207168	223138	236530	193776	430306
R28	16319264	16295616	4880245428	97.53	93.89	42.65	R28	32591232	96.29	92.3	R28	11	92.94	82.76	54.65	R28	1845575	1314970	530605	2.47	920710	924865	0.4988	R28	3946	4122	4089	3979	8068	196255	211359	200314	207300	407614
R29	16003157	15976149	4783873334	97.43	93.74	42.42	R29	31952298	97.02	92.37	R29	11	93.07	82.94	55.07	R29	1862332	1326401	535931	2.47	964841	897491	0.518	R29	3940	4085	3938	4087	8025	197987	213485	195265	216207	411472
R30	17696463	17674177	5293003366	97.51	93.86	42.7	R30	35348354	96.64	92.31	R30	12	92.97	84.8	61.67	R30	1898188	1352669	545519	2.47	895648	1002540	0.4718	R30	4132	4246	4621	3757	8378	202830	218236	221287	199779	421066
R31	17447872	17425084	5217499592	97.63	94.07	42.56	R31	34850168	96.98	92.97	R31	12	93.01	84.39	60.51	R31	1903382	1355335	548047	2.47	934153	969229	0.4907	R31	4197	4299	4470	4026	8496	204544	220017	214146	210415	424561
R32	18168878	18138066	5433529954	96.19	91.41	43.09	R32	36276132	96.91	91.85	R32	12	92.77	85.12	63.81	R32	1942897	1386579	556318	2.49	726704	1216193	0.374	R32	4392	4455	5114	3733	8847	208368	223693	258677	173384	432061
R33	18857855	18833637	5641560238	96.87	92.36	43.06	R33	37667274	97.65	93.98	R33	13	95.42	89.14	68.99	R33	1787026	1274349	512677	2.48	1137127	649899	0.6363	R33	3973	4082	2686	5369	8055	190860	206044	138299	258605	396904
R34	18574925	18552084	5556124554	97.39	93.56	42.78	R34	37104168	96.98	94.17	R34	13	95.29	90.21	70.8	R34	972439	691295	281144	2.45	583709	388730	0.6002	R34	2182	2333	2152	2363	4515	108023	116781	95648	129156	224804
R35	19086340	19053519	5703513594	97.39	93.55	42.92	R35	38107038	97.36	94.11	R35	13	96.4	90.11	68.69	R35	1745697	1243879	501818	2.47	1252458	493239	0.7174	R35	3817	3994	2048	5763	7811	187338	201891	103698	285531	389229
R36	17942122	17919236	5367747820	97.2	93.19	42.57	R36	35838472	97.72	94.1	R36	12	96.11	89.58	67.13	R36	1481330	1054643	426687	2.47	1019160	462170	0.688	R36	3195	3325	1997	4523	6520	159084	172068	97946	233206	331152
R37	18161147	18135919	5432534280	97.21	93.2	42.63	R37	36271838	97.29	93.73	R37	12	96.03	89.52	67.65	R37	1555569	1109035	446534	2.48	1049505	506064	0.6746	R37	3331	3489	2186	4634	6820	166699	179914	110471	236142	346613
R38	16343083	16317263	4887586202	97.24	93.3	42.54	R38	32634526	97.52	93.84	R38	11	96.3	87.79	59.35	R38	1515463	1078942	436521	2.47	1105822	409641	0.7296	R38	3122	3265	1893	4494	6387	160233	173782	90090	243925	334015
R39	17934956	17905906	5364372052	97.19	93.17	42.85	R39	35811812	96.21	92.59	R39	12	96.49	89.61	66.19	R39	1673845	1193456	480389	2.48	1234637	439208	0.7376	R39	3577	3734	2137	5174	7311	179495	193391	99029	273857	372886
R40	19106326	19076920	5714472992	97.27	93.33	42.39	R40	38153840	98.03	94.95	R40	13	97.61	92.33	72.93	R40	1440123	1024417	415706	2.46	1294725	145398	0.899	R40	3020	3129	971	5178	6149	156634	167826	37801	286659	324460
R41	17545942	17521284	5248313420	97.4	93.59	42.48	R41	35042568	98.04	94.87	R41	12	97.34	90.52	66.07	R41	1484135	1056250	427885	2.46	1313627	170508	0.8851	R41	3051	3197	1108	5140	6248	158791	171432	42491	287732	330223
R42	18010833	17985519	5386782632	97.38	93.51	42.57	R42	35971038	96.48	92.01	R42	12	91.07	83.04	62.53	R42	2001827	1425736	576091	2.47	646134	1355693	0.3227	R42	4526	4642	5862	3306	9168	217099	232365	293250	156214	449464
R43	16295712	16273179	4875549610	95.92	90.89	42.72	R43	32546358	95.7	90.32	R43	11	91.79	82.36	56.29	R43	1975299	1408143	567156	2.48	676033	1299266	0.3422	R43	4442	4520	5672	3290	8962	211518	227465	279849	159134	438983
R44	17077991	17057081	5109509470	97.35	93.46	42.52	R44	34114162	97.42	93.43	R44	12	94.46	86.42	62.25	R44	1787390	1272174	515216	2.46	1108859	678531	0.6203	R44	3857	3883	3049	4691	7740	191354	205795	146005	251144	397149
R45	17740908	17719901	5307538222	97.25	93.27	42.66	R45	35439802	98.85	97.09	R45	13	96.54	92.61	73.08	R45	252889	179408	73481	2.44	47634	205255	0.1883	R45	640	704	1061	283	1344	31686	36270	50627	17329	67956
R46	17203657	17182001	5146179572	97.33	93.46	42.65	R46	34364002	98.81	97.1	R46	13	96.52	92.23	71.17	R46	268890	190407	78483	2.42	63698	205192	0.2368	R46	696	788	1067	417	1484	33526	38113	50572	21067	71639
R47	17263568	17246377	5166575926	97.31	93.37	42.47	R47	34492754	98.8	97.04	R47	13	96.44	92.09	70.91	R47	251277	178091	73186	2.43	47261	204016	0.188	R47	613	694	1032	275	1307	31328	35871	50486	16713	67199
R48	18390051	18364009	5500483292	97.2	93.2	42.73	R48	36728018	98.36	96.04	R48	13	95.74	91.71	73.98	R48	369978	260585	109393	2.38	68703	301275	0.1856	R48	1000	1099	1664	435	2099	46090	50549	75434	21205	96639
R49	15671799	15649836	4687507350	96.39	91.81	42.69	R49	31299672	98.37	96.24	R49	11	96.1	90.16	61.21	R49	361527	254836	106691	2.38	62500	299027	0.1728	R49	983	1055	1676	362	2038	44012	48252	74616	17648	92264
R50	16937003	16912619	5066335274	96.17	91.41	42.55	R50	33825238	98.05	95.36	R50	12	96.1	91.17	67.31	R50	366855	258451	108404	2.38	68299	298556	0.1861	R50	994	1078	1667	405	2072	44803	49242	74690	19355	94045
R51	15698710	15670845	4691658336	97.26	93.37	42.51	R51	31341690	98.2	95.57	R51	11	95.19	89.04	62.85	R51	395282	280261	115021	2.43	72994	322288	0.1846	R51	978	1065	1573	470	2043	46943	51419	77368	20994	98362
R52	15899156	15871795	4752597208	97.3	93.42	42.6	R52	31743590	98.02	95.8	R52	11	95.73	89.26	61.94	R52	413268	293253	120015	2.44	133643	279625	0.3233	R52	1045	1105	1419	731	2150	48735	53628	67628	34735	102363
R53	15700449	15676635	4695077272	97.17	93.16	42.49	R53	31353270	98.13	95.09	R53	11	97.4	89.05	58.55	R53	1126425	802026	324399	2.47	949690	176735	0.8431	R53	2378	2574	1081	3871	4952	121439	131640	45027	208052	253079
R54	17573129	17544727	5255050142	97.28	93.35	42.41	R54	35089454	97.85	94.61	R54	12	97.39	90.11	65.15	R54	1387309	986028	401281	2.45	1225837	161472	0.8836	R54	2895	3120	1052	4963	6015	149471	162118	40896	270693	311589
R55	16676300	16645999	4985070908	97.22	93.26	42.45	R55	33291998	97.98	94.76	R55	11	97.63	89.9	62.67	R55	1526144	1085182	440962	2.46	1381348	144796	0.9051	R55	3007	3206	999	5214	6213	160459	174844	37292	298011	335303
R56	17431426	17389294	5207731002	96.93	92.72	42.4	R56	34778588	97.86	94.6	R56	12	97.51	90.52	65.54	R56	1392546	989267	403279	2.45	1232734	159812	0.8852	R56	2948	3152	1070	5030	6100	150763	162911	40823	272851	313674
R57	20075615	20042440	6003016898	97.3	93.38	42.55	R57	40084880	98.09	95.45	R57	14	98	93.29	75.96	R57	1444744	1028607	416137	2.47	1298750	145994	0.8989	R57	3189	3336	964	5561	6525	157160	169483	37688	288955	326643
R58	18292657	18270320	5472166514	97.52	93.81	42.14	R58	36540640	98.21	95.53	R58	13	97.47	91.15	69.58	R58	1378026	980178	397848	2.46	1232459	145567	0.8943	R58	2870	3066	998	4938	5936	149417	161607	37548	273476	311024
R59	18788573	18762171	5619208976	97.43	93.64	42.18	R59	37524342	98.01	95.43	R59	13	97.47	91.36	70.79	R59	1383578	983812	399766	2.46	1238542	145036	0.8951	R59	2906	3068	995	4979	5974	150547	162922	37587	275882	313469
R60	18389572	18367095	5502014316	97.3	93.37	41.98	R60	36734190	97.72	94.48	R60	13	96.81	90.11	69.26	R60	1396104	990150	405954	2.43	1254501	141603	0.8985	R60	2789	2993	966	4816	5782	152427	164816	36084	281159	317243
R61	17466640	17445368	5221419770	97.7	94.42	42.27	R61	34890736	97.97	95.68	R61	11	96.62	86.78	60.51	R61	1274925	904951	369974	2.44	1112953	161972	0.8729	R61	2525	2691	1035	4181	5216	133817	146334	41111	239040	280151
R62	17256996	17237115	5163721202	97.62	94.29	42.37	R62	34474230	97.87	95.16	R62	12	96.93	87.82	61.85	R62	1297781	921598	376183	2.44	1140792	156989	0.879	R62	2571	2813	1012	4372	5384	136964	149634	40003	246595	286598
R63	17155495	17138581	5134017058	97.5	94.03	42.5	R63	34277162	96.22	93.37	R63	11	96.79	86.82	59.35	R63	1352193	960572	391621	2.45	1200514	151679	0.8878	R63	2726	2890	1032	4584	5616	142085	154570	40388	256267	296655
R64	18391111	18374567	5503927318	97.53	94.09	42.56	R64	36749134	97.85	95.09	R64	12	97.37	89.48	65.94	R64	1442531	1025277	417254	2.45	1300447	142084	0.9015	R64	2991	3177	1004	5164	6168	149846	164083	37038	276891	313929
R65	15552714	15538995	4653462882	97.78	94.58	42.18	R65	31077990	97.62	95.02	R65	10	96.31	83.53	52.99	R65	1300692	923126	377566	2.44	1133251	167441	0.8712	R65	2510	2721	1072	4159	5231	134672	147424	43706	238390	282096
R66	18884703	18867652	5651792350	97.63	94.29	42.46	R66	37735304	97.94	95.6	R66	13	96.78	89.61	67.84	R66	1018837	723267	295570	2.44	892215	126622	0.8757	R66	2147	2232	818	3561	4379	110088	120075	32764	197399	230163
R67	15724570	15707267	4705480190	97.65	94.35	42.34	R67	31414534	98.17	95.91	R67	11	96.61	85.87	56.49	R67	963640	684347	279293	2.45	832036	131604	0.8634	R67	1944	2142	805	3281	4086	101822	112007	33334	180495	213829
R68	16514106	16496861	4940907610	97.7	94.45	42.32	R68	32993722	98.15	95.92	R68	11	96.47	86.43	58.76	R68	962157	683391	278766	2.45	826060	136097	0.8585	R68	1971	2068	877	3162	4039	102258	111861	35063	179056	214119
R69	17368951	17351327	5198403860	97.58	94.19	42.56	R69	34702654	97.68	94.82	R69	12	96.69	87.75	61.97	R69	1496389	1065435	430954	2.47	1249301	247088	0.8348	R69	3017	3194	1258	4953	6211	155460	169048	57747	266761	324508
R70	15986181	15968497	4784130584	97.45	93.93	42.63	R70	31936994	97.64	94.71	R70	11	96.58	85.56	55.74	R70	1439627	1024910	414717	2.47	1186210	253417	0.8239	R70	2912	3053	1316	4649	5965	148330	161806	59500	250636	310136
R71	16502859	16483711	4938597132	97.42	93.89	42.41	R71	32967422	97.6	94.67	R71	11	96.92	85.93	56.14	R71	1467742	1044719	423023	2.46	1239769	227973	0.8446	R71	2924	3081	1203	4802	6005	149797	163612	53401	260008	313409
R72	17340126	17326011	5190489812	97.65	94.33	42.03	R72	34652022	98.1	96.55	R72	12	96.6	88.92	65.3	R72	471561	332682	138879	2.39	333434	138127	0.707	R72	1067	1165	871	1361	2232	53736	59029	35842	76923	112765
R73	16546618	16529930	4950972138	97.66	94.35	42.26	R73	33059860	98.64	97.03	R73	12	96.77	88.58	62.12	R73	467837	330211	137626	2.39	328328	139509	0.7017	R73	1050	1221	873	1398	2271	53145	58289	36200	75234	111434
R74	17898845	17877630	5356325360	96.24	91.51	42.26	R74	35755260	98.42	96.14	R74	13	97.46	92.92	72.89	R74	504929	357013	147916	2.41	367764	137165	0.7283	R74	1240	1341	905	1676	2581	58948	64098	36034	87012	123046
R75	16606632	16592373	4970169578	97.59	94.22	42.37	R75	33184746	98.69	97.48	R75	12	96.21	88.69	62.67	R75	192934	134879	58055	2.32	38160	154774	0.1977	R75	715	780	1152	343	1495	27099	30613	44584	13128	57712
R76	17311230	17291778	5179477266	97.54	94.13	42.68	R76	34583556	98.89	97.66	R76	12	96.58	90.53	67.2	R76	195373	136461	58912	2.31	39166	156207	0.2004	R76	731	819	1170	380	1550	27808	31269	45025	14052	59077
R77	17920685	17902089	5360327602	97.71	94.44	42.66	R77	35804178	98.95	97.82	R77	13	96.73	91.07	68.96	R77	197059	137838	59221	2.32	40686	156373	0.2064	R77	724	822	1165	381	1546	27998	31751	45017	14732	59749
R78	18251757	18234298	5462064218	97.56	94.15	43.05	R78	36468596	98.74	97.53	R78	13	96.9	91.72	70.29	R78	196554	137518	59036	2.32	38017	158537	0.1934	R78	699	781	1162	318	1480	27855	31782	45689	13948	59637
R79	15790988	15774371	4723070172	97.66	94.36	42.63	R79	31548742	98.78	97.61	R79	11	96.63	88.53	60.31	R79	193170	135146	58024	2.32	36369	156801	0.1882	R79	652	764	1139	277	1416	26858	30808	45077	12589	57666
R80	16426644	16409139	4915727036	96.36	91.77	42.08	R80	32818278	98.63	96.1	R80	11	97.07	91.02	62.16	R80	196062	137172	58890	2.32	36427	159635	0.1857	R80	676	768	1170	274	1444	27683	31522	46148	13057	59205
																								#Total	7887	8963	--	--	16850	376359	396978	--	--	773337
