# Supplementary material for: Using hyperspectral analysis as a potential high throughput phenotyping tool in GWAS for protein content of rice quality
Source: Plant Methods. 2019 May 23;15:54. doi: 10.1186/s13007-019-0432-x (PMC6532189; doi:10.1186/s13007-019-0432-x)
Supplement: Supplementary file 6 — Additional file 6: Table S3. Summary of gene annotation. [file 13007_2019_432_MOESM6_ESM.xlsx]

## Sheet: NDSI and PC
#Genename	Chr	gene_start	gene_end	snp_location	COG_class	COG_class_annotation	GO_annotation	KEGG_annotation	Swissprot_annotation	nr_annotation
Os01g0239700	1	7739074	7742878	7837287	[S]	Function unknown	Biological Process: polysaccharide biosynthetic process (GO:0000271);; Biological Process: response to molecule of bacterial origin (GO:0002237);; Biological Process: regionalization (GO:0003002);; Molecular Function: sequence-specific DNA binding transcription factor activity (GO:0003700);; Molecular Function: protein serine/threonine kinase activity (GO:0004674);; Molecular Function: protein ty…	--	Receptor-like protein kinase HSL1 (Precursor) GN=HSL1 OS=Arabidopsis thaliana (Mouse-ear cress) PE=2 SV=1	Os01g0239700 [Oryza sativa Japonica Group]
Os01g0240600	1	7771395	7774272	7837287	--	--	Biological Process: developmental process involved in reproduction (GO:0003006);; Molecular Function: catalytic activity (GO:0003824);; Molecular Function: binding (GO:0005488);; Cellular Component: nucleus (GO:0005634);; Biological Process: gene expression (GO:0010467);; Cellular Component: membrane (GO:0016020);; Biological Process: cellular component organization (GO:0016043);; Biological Proc…	--	Leucine-rich repeat extensin-like protein 5 (Precursor) GN=LRX5 OS=Arabidopsis thaliana (Mouse-ear cress) PE=2 SV=2	hypothetical protein OsI_01116 [Oryza sativa Indica Group]
Os01g0240700	1	7776045	7778090	7837287	--	--	Biological Process: developmental process involved in reproduction (GO:0003006);; Molecular Function: catalytic activity (GO:0003824);; Molecular Function: binding (GO:0005488);; Biological Process: cellular component organization (GO:0016043);; Biological Process: multicellular organismal process (GO:0032501);; Cellular Component: intracellular organelle (GO:0043229);; Cellular Component: intrac…	--	Leucine-rich repeat extensin-like protein 5 (Precursor) GN=LRX5 OS=Arabidopsis thaliana (Mouse-ear cress) PE=2 SV=2	hypothetical protein OsJ_01058 [Oryza sativa Japonica Group]
Os01g0240725	1	7776076	7776733	7837287	--	--	Biological Process: developmental process involved in reproduction (GO:0003006);; Molecular Function: catalytic activity (GO:0003824);; Cellular Component: nucleus (GO:0005634);; Biological Process: gene expression (GO:0010467);; Cellular Component: membrane (GO:0016020);; Biological Process: cellular component organization (GO:0016043);; Biological Process: RNA metabolic process (GO:0016070);; B…	--	Leucine-rich repeat extensin-like protein 5 (Precursor) GN=LRX5 OS=Arabidopsis thaliana (Mouse-ear cress) PE=2 SV=2	hypothetical protein OsJ_01058 [Oryza sativa Japonica Group]
Os01g0241000	1	7804166	7805788	7837287	--	--	Biological Process: cellular process (GO:0009987);; Cellular Component: intracellular membrane-bounded organelle (GO:0043231);; Cellular Component: intracellular organelle part (GO:0044446);;	--	Formin-like protein 14 GN=FH14 OS=Arabidopsis thaliana (Mouse-ear cress) PE=3 SV=3	Os01g0241000 [Oryza sativa Japonica Group]
Os01g0241100	1	7806682	7810887	7837287	--	--	--	--	--	unknown protein [Oryza sativa Japonica Group]
Os01g0241400	1	7817704	7818394	7837287	--	--	Biological Process: MAPK cascade (GO:0000165);; Molecular Function: protein binding (GO:0005515);; Cellular Component: nucleus (GO:0005634);; Cellular Component: cytoplasm (GO:0005737);; Biological Process: regulation of transcription, DNA-templated (GO:0006355);; Biological Process: protein targeting to membrane (GO:0006612);; Molecular Function: electron carrier activity (GO:0009055);; Biologic…	--	Monothiol glutaredoxin-S3 GN=OSJNBa0010K01.30 OS=Oryza sativa subsp. japonica (Rice) PE=2 SV=1	Os01g0241400 [Oryza sativa Japonica Group]
Os01g0242200	1	7847490	7849833	7837287	--	--	Molecular Function: nucleic acid binding (GO:0003676);; Molecular Function: protein binding (GO:0005515);; Cellular Component: nucleus (GO:0005634);; Biological Process: iron ion transport (GO:0006826);; Cellular Component: plastid (GO:0009536);; Biological Process: epidermal cell differentiation (GO:0009913);; Biological Process: cellular response to iron ion starvation (GO:0010106);; Biological…	--	Zinc finger protein NUTCRACKER GN=NUC OS=Arabidopsis thaliana (Mouse-ear cress) PE=2 SV=1	Os01g0242200 [Oryza sativa Japonica Group]
Os01g0242300	1	7852689	7855760	7837287	--	--	Cellular Component: mitochondrion (GO:0005739);;	--	--	Os01g0242300 [Oryza sativa Japonica Group]
Os01g0242400	1	7856373	7857611	7837287	--	--	Biological Process: regionalization (GO:0003002);; Cellular Component: nucleus (GO:0005634);; Biological Process: microsporogenesis (GO:0009556);; Biological Process: regulation of asymmetric cell division (GO:0009786);; Biological Process: post-embryonic development (GO:0009791);; Biological Process: response to organic substance (GO:0010033);; Biological Process: post-embryonic organ developmen…	--	LOB domain-containing protein 2 GN=F9P14.14 OS=Arabidopsis thaliana (Mouse-ear cress) PE=2 SV=2	Os01g0242400 [Oryza sativa Japonica Group]
Os01g0242500	1	7857828	7860061	7837287	[J]	Translation, ribosomal structure and biogenesis	Molecular Function: aminoacyl-tRNA ligase activity (GO:0004812);; Cellular Component: cytoplasm (GO:0005737);; Molecular Function: hydrolase activity, acting on ester bonds (GO:0016788);; Biological Process: D-amino acid catabolic process (GO:0019478);;	K07560|1e-123|osa:4327697|Os01g0242500	--	Os01g0242500 [Oryza sativa Japonica Group]
Os01g0242600	1	7862065	7867775	7837287	[R]	General function prediction only	Cellular Component: vacuole (GO:0005773);; Cellular Component: plasma membrane (GO:0005886);; Cellular Component: chloroplast (GO:0009507);; Biological Process: cellular process (GO:0009987);; Cellular Component: cytoplasmic membrane-bounded vesicle (GO:0016023);; Cellular Component: cell part (GO:0044464);; Biological Process: single-organism process (GO:0044699);;	--	C2 domain-containing protein At1g53590 OS=Arabidopsis thaliana (Mouse-ear cress) PE=1 SV=2	Os01g0242600 [Oryza sativa Japonica Group]
Os01g0242800	1	7871885	7876344	7837287	[S]	Function unknown	Molecular Function: protein binding (GO:0005515);; Biological Process: mRNA processing (GO:0006397);; Biological Process: actin filament organization (GO:0007015);; Cellular Component: plant-type cell wall (GO:0009505);; Biological Process: negative regulation of flower development (GO:0009910);; Molecular Function: hydrolase activity (GO:0016787);; Biological Process: maintenance of floral organ…	--	Sulfated surface glycoprotein 185 (Precursor) OS=Volvox carteri (Green alga) PE=1 SV=1	hypothetical protein EMIHUDRAFT_311627 [Emiliania huxleyi CCMP1516]
Os01g0242900	1	7876239	7878776	7837287	[M]	Cell wall/membrane/envelope biogenesis	Molecular Function: structural constituent of ribosome (GO:0003735);; Molecular Function: binding (GO:0005488);; Molecular Function: protein binding (GO:0005515);; Cellular Component: ribosome (GO:0005840);; Biological Process: translation (GO:0006412);; Biological Process: protein targeting to vacuole (GO:0006623);; Biological Process: meiosis (GO:0007126);; Biological Process: multicellular org…	--	60S ribosomal protein L18a-1 GN=RPL18AA OS=Arabidopsis thaliana (Mouse-ear cress) PE=2 SV=2	Os01g0242900 [Oryza sativa Japonica Group]
Os01g0243000	1	7880003	7882578	7837287	--	--	Molecular Function: triglyceride lipase activity (GO:0004806);; Biological Process: lipid metabolic process (GO:0006629);;	--	GDSL esterase/lipase At4g10955 GN=At4g10955 OS=Arabidopsis thaliana (Mouse-ear cress) PE=2 SV=1	unknown protein [Oryza sativa Japonica Group]
Os01g0243100	1	7891541	7894719	7837287	[Z]	Cytoskeleton	Biological Process: maltose metabolic process (GO:0000023);; Biological Process: microtubule cytoskeleton organization (GO:0000226);; Biological Process: nuclear division (GO:0000280);; Biological Process: RNA splicing, via endonucleolytic cleavage and ligation (GO:0000394);; Biological Process: cytokinesis by cell plate formation (GO:0000911);; Biological Process: phragmoplast assembly (GO:00009…	--	Kinesin-4 GN=F2P16.12 OS=Arabidopsis thaliana (Mouse-ear cress) PE=1 SV=2	Os01g0243100 [Oryza sativa Japonica Group]
Os01g0243200	1	7894961	7900550	7837287	[GEPR]	--	Molecular Function: transporter activity (GO:0005215);; Biological Process: transport (GO:0006810);; Cellular Component: plastid (GO:0009536);; Biological Process: systemic acquired resistance (GO:0009627);; Biological Process: salicylic acid biosynthetic process (GO:0009697);; Cellular Component: membrane (GO:0016020);;	--	Probable folate-biopterin transporter 4 GN=At5g54860 OS=Arabidopsis thaliana (Mouse-ear cress) PE=2 SV=1	Os01g0243200 [Oryza sativa Japonica Group]
Os01g0243300	1	7900010	7900874	7837287	--	--	Molecular Function: transporter activity (GO:0005215);; Biological Process: transport (GO:0006810);; Cellular Component: plastid (GO:0009536);; Biological Process: systemic acquired resistance (GO:0009627);; Biological Process: salicylic acid biosynthetic process (GO:0009697);; Cellular Component: membrane (GO:0016020);;	--	Putative formin-like protein 21a GN=FH21A OS=Arabidopsis thaliana (Mouse-ear cress) PE=2 SV=1	Os01g0243300 [Oryza sativa Japonica Group]
Os01g0243400	1	7903316	7903956	7837287	--	--	Cellular Component: mitochondrion (GO:0005739);; Molecular Function: protein dimerization activity (GO:0046983);;	--	--	Os01g0243400 [Oryza sativa Japonica Group]
Os01g0243600	1	7926858	7927564	7837287	[M]	Cell wall/membrane/envelope biogenesis	Cellular Component: intracellular organelle part (GO:0044446);; Biological Process: single-organism cellular process (GO:0044763);;	--	Arginine/serine-rich protein 45 GN=F19K19.9 OS=Arabidopsis thaliana (Mouse-ear cress) PE=1 SV=1	Os01g0243600 [Oryza sativa Japonica Group]
Os01g0243700	1	7928090	7929762	7837287	--	--	Biological Process: chromatin silencing (GO:0006342);; Biological Process: organ morphogenesis (GO:0009887);; Biological Process: flower development (GO:0009908);; Cellular Component: cytoplasmic membrane-bounded vesicle (GO:0016023);; Biological Process: histone modification (GO:0016570);; Molecular Function: hydrolase activity, acting on glycosyl bonds (GO:0016798);; Molecular Function: polysac…	--	Glucan endo-1,3-beta-D-glucosidase (Precursor) GN=OLE9 OS=Olea europaea (Common olive) PE=1 SV=1	Os01g0243700 [Oryza sativa Japonica Group]
Os01g0243800	1	7932090	7933689	7837287	--	--	--	--	--	hypothetical protein OsI_20531 [Oryza sativa Indica Group]
Os01g0292700	1	10643220	10644629	10727694	--	--	--	--	--	Os01g0292700 [Oryza sativa Japonica Group]
Os01g0292900	1	10650597	10656755	10727694	--	--	Molecular Function: DNA binding (GO:0003677);; Cellular Component: nucleus (GO:0005634);; Biological Process: regulation of transcription, DNA-templated (GO:0006355);; Biological Process: regulation of vegetative phase change (GO:0010321);; Biological Process: cellular component organization (GO:0016043);; Biological Process: cellular component biogenesis (GO:0044085);; Cellular Component: cytopl…	--	Squamosa promoter-binding-like protein 1 GN=P0706B05.40 OS=Oryza sativa subsp. japonica (Rice) PE=2 SV=1	Os01g0292900 [Oryza sativa Japonica Group]
Os01g0293000	1	10657543	10660137	10727694	[H]	Coenzyme transport and metabolism	Molecular Function: methionine adenosyltransferase activity (GO:0004478);; Molecular Function: ATP binding (GO:0005524);; Cellular Component: cell wall (GO:0005618);; Cellular Component: nucleolus (GO:0005730);; Cellular Component: cytoplasm (GO:0005737);; Cellular Component: plasma membrane (GO:0005886);; Biological Process: methionine metabolic process (GO:0006555);; Biological Process: S-adeno…	K00789|0.0|osa:4325163|Os01g0293000	S-adenosylmethionine synthase 3 OS=Oryza sativa subsp. japonica (Rice) PE=2 SV=1	Os01g0293000 [Oryza sativa Japonica Group]
Os01g0293100	1	10664792	10666903	10727694	[D]	Cell cycle control, cell division, chromosome partitioning	Biological Process: defense response to insect (GO:0002213);; Molecular Function: chitinase activity (GO:0004568);; Molecular Function: protein binding (GO:0005515);; Cellular Component: extracellular region (GO:0005576);; Cellular Component: nucleus (GO:0005634);; Biological Process: chitin catabolic process (GO:0006032);; Biological Process: regulation of transcription, DNA-templated (GO:000635…	--	Transcription factor bHLH91 GN=F16D14.5 OS=Arabidopsis thaliana (Mouse-ear cress) PE=2 SV=1	Os01g0293100 [Oryza sativa Japonica Group]
Os01g0293200	1	10675167	10679826	10727694	--	--	Molecular Function: catalytic activity (GO:0003824);; Biological Process: anatomical structure morphogenesis (GO:0009653);; Cellular Component: membrane (GO:0016020);; Cellular Component: intracellular membrane-bounded organelle (GO:0043231);; Cellular Component: cytoplasmic part (GO:0044444);; Biological Process: single-organism developmental process (GO:0044767);; Biological Process: negative r…	--	Protein ROOT PRIMORDIUM DEFECTIVE 1 GN=RPD1 OS=Arabidopsis thaliana (Mouse-ear cress) PE=1 SV=1	unknown protein [Oryza sativa Japonica Group]
Os01g0293501	1	10691672	10692073	10727694	[S]	Function unknown	Molecular Function: peroxidase activity (GO:0004601);; Molecular Function: transporter activity (GO:0005215);; Molecular Function: protein binding (GO:0005515);; Cellular Component: nucleus (GO:0005634);; Cellular Component: Golgi apparatus (GO:0005794);; Cellular Component: cytosol (GO:0005829);; Biological Process: transport (GO:0006810);; Biological Process: iron ion transport (GO:0006826);; B…	--	Peroxidase 5 (Precursor) OS=Vitis vinifera (Grape) PE=1 SV=2	hypothetical protein OsI_01498 [Oryza sativa Indica Group]
Os01g0293800	1	10696304	10701348	10727694	--	--	--	--	Arabinogalactan protein 1 (Precursor) OS=Oryza sativa subsp. japonica (Rice) PE=1 SV=1	hypothetical protein [Oryza sativa Japonica Group]
Os01g0293900	1	10701626	10703130	10727694	--	--	Molecular Function: peroxidase activity (GO:0004601);; Molecular Function: binding (GO:0005488);; Cellular Component: cell wall (GO:0005618);; Biological Process: response to oxidative stress (GO:0006979);; Biological Process: metabolic process (GO:0008152);; Biological Process: response to abiotic stimulus (GO:0009628);; Cellular Component: cytoplasmic membrane-bounded vesicle (GO:0016023);; Mol…	--	Peroxidase 14 (Precursor) GN=F8D23.8 OS=Arabidopsis thaliana (Mouse-ear cress) PE=3 SV=1	Os01g0293900 [Oryza sativa Japonica Group]
Os01g0294500	1	10720396	10721623	10727694	--	--	Biological Process: defense response to nematode (GO:0002215);; Molecular Function: peroxidase activity (GO:0004601);; Molecular Function: protein binding (GO:0005515);; Cellular Component: vacuolar membrane (GO:0005774);; Cellular Component: Golgi apparatus (GO:0005794);; Cellular Component: cytosol (GO:0005829);; Biological Process: response to oxidative stress (GO:0006979);; Biological Process…	--	Peroxidase 2 (Precursor) GN=PER2 OS=Zea mays (Maize) PE=2 SV=1	TPA: class III peroxidase 10 precursor [Oryza sativa Japonica Group]
Os01g0294700	1	10748692	10750233	10727694	--	--	Molecular Function: peroxidase activity (GO:0004601);; Molecular Function: binding (GO:0005488);; Cellular Component: extracellular region (GO:0005576);; Cellular Component: cell wall (GO:0005618);; Biological Process: ion transport (GO:0006811);; Biological Process: response to stress (GO:0006950);; Biological Process: response to oxidative stress (GO:0006979);; Biological Process: response to a…	--	Peroxidase 2 (Precursor) GN=PER2 OS=Zea mays (Maize) PE=2 SV=1	Os01g0294700 [Oryza sativa Japonica Group]
Os01g0295600	1	10802151	10804527	10727694	--	--	Cellular Component: membrane (GO:0016020);;	--	--	hypothetical protein OsJ_01408 [Oryza sativa Japonica Group]
Os01g0295700	1	10805527	10808077	10727694	[T]	Signal transduction mechanisms	Molecular Function: protein serine/threonine phosphatase activity (GO:0004722);; Cellular Component: nucleus (GO:0005634);; Cellular Component: mitochondrion (GO:0005739);; Cellular Component: cytosol (GO:0005829);; Cellular Component: plasma membrane (GO:0005886);; Biological Process: protein dephosphorylation (GO:0006470);; Biological Process: response to cold (GO:0009409);; Biological Process:…	--	Probable protein phosphatase 2C 2 OS=Oryza sativa subsp. japonica (Rice) PE=2 SV=1	Os01g0295700 [Oryza sativa Japonica Group]
Os01g0295900	1	10814139	10818530	10727694	[O]	Posttranslational modification, protein turnover, chaperones	Molecular Function: catalytic activity (GO:0003824);; Molecular Function: metalloendopeptidase activity (GO:0004222);; Cellular Component: mitochondrial inner membrane (GO:0005743);; Cellular Component: plasma membrane (GO:0005886);; Biological Process: proteolysis (GO:0006508);; Cellular Component: chloroplast (GO:0009507);; Biological Process: embryo development (GO:0009790);; Biological Proces…	--	Formin-like protein 5 GN=P0453E05.107 OS=Oryza sativa subsp. japonica (Rice) PE=2 SV=2	unnamed protein product [Oryza sativa Japonica Group]
Os01g0296000	1	10819457	10822413	10727694	--	--	Biological Process: MAPK cascade (GO:0000165);; Molecular Function: nucleotide binding (GO:0000166);; Biological Process: polysaccharide catabolic process (GO:0000272);; Molecular Function: protein serine/threonine kinase activity (GO:0004674);; Molecular Function: protein tyrosine kinase activity (GO:0004713);; Molecular Function: protein binding (GO:0005515);; Molecular Function: ATP binding (G…	--	Probable LRR receptor-like serine/threonine-protein kinase At4g08850 (Precursor) GN=At4g08850 OS=Arabidopsis thaliana (Mouse-ear cress) PE=1 SV=3	Os01g0296000 [Oryza sativa Japonica Group]
Os01g0296100	1	10822587	10827151	10727694	[RTKL]	--	Molecular Function: protein serine/threonine kinase activity (GO:0004674);; Molecular Function: MAP kinase activity (GO:0004707);; Molecular Function: protein tyrosine kinase activity (GO:0004713);; Molecular Function: ubiquitin-protein ligase activity (GO:0004842);; Molecular Function: protein binding (GO:0005515);; Molecular Function: ATP binding (GO:0005524);; Cellular Component: nucleus (GO:0…	K03083|0.0|osa:4326720|Os01g0296100	Shaggy-related protein kinase alpha GN=ASK1 OS=Arabidopsis thaliana (Mouse-ear cress) PE=2 SV=3	Os01g0296100 [Oryza sativa Japonica Group]
Os02g0557700	2	21122299	21125132	21222443	[IQR]	--	Biological Process: very long-chain fatty acid metabolic process (GO:0000038);; Molecular Function: nucleotide binding (GO:0000166);; Molecular Function: 3-oxoacyl-[acyl-carrier-protein] reductase (NADPH) activity (GO:0004316);; Cellular Component: cytosol (GO:0005829);; Biological Process: folic acid-containing compound metabolic process (GO:0006760);; Biological Process: response to cold (GO:00…	--	3-oxoacyl-[acyl-carrier-protein] reductase, chloroplastic (Precursor) GN=CLKR27 OS=Cuphea lanceolata (Cigar flower) PE=2 SV=1	Os02g0557700 [Oryza sativa Japonica Group]
Os02g0557800	2	21128650	21131368	21222443	[T]	Signal transduction mechanisms	Molecular Function: phosphorelay response regulator activity (GO:0000156);; Biological Process: phosphorelay signal transduction system (GO:0000160);; Molecular Function: protein serine/threonine kinase activity (GO:0004674);; Molecular Function: protein binding (GO:0005515);; Cellular Component: nucleus (GO:0005634);; Cellular Component: cytoplasm (GO:0005737);; Biological Process: regulation of…	K14492|1e-180|osa:4329677|Os02g0557800	Two-component response regulator ARR8 GN=F13H10.14 OS=Arabidopsis thaliana (Mouse-ear cress) PE=1 SV=1	putative response regulator 7 [Oryza sativa Japonica Group]
Os02g0558100	2	21150702	21161514	21222443	[P]	Inorganic ion transport and metabolism	Molecular Function: voltage-gated chloride channel activity (GO:0005247);; Cellular Component: nucleus (GO:0005634);; Cellular Component: plasma membrane (GO:0005886);; Biological Process: chloride transport (GO:0006821);; Molecular Function: nitrate:hydrogen symporter activity (GO:0009671);; Cellular Component: plant-type vacuole membrane (GO:0009705);; Cellular Component: integral component of …	--	Chloride channel protein CLC-c GN=K9P8.3 OS=Arabidopsis thaliana (Mouse-ear cress) PE=1 SV=1	chloride channel [Oryza sativa Japonica Group]
Os02g0558200	2	21151016	21156623	21222443	[P]	Inorganic ion transport and metabolism	Molecular Function: voltage-gated chloride channel activity (GO:0005247);; Cellular Component: nucleus (GO:0005634);; Cellular Component: plasma membrane (GO:0005886);; Biological Process: chloride transport (GO:0006821);; Molecular Function: nitrate:hydrogen symporter activity (GO:0009671);; Cellular Component: plant-type vacuole membrane (GO:0009705);; Cellular Component: integral component of …	--	Chloride channel protein CLC-c GN=K9P8.3 OS=Arabidopsis thaliana (Mouse-ear cress) PE=1 SV=1	Os02g0558100 [Oryza sativa Japonica Group]
Os02g0558300	2	21165035	21165686	21222443	[H]	Coenzyme transport and metabolism	Molecular Function: nucleotide binding (GO:0000166);; Molecular Function: catalytic activity (GO:0003824);; Cellular Component: cytoplasm (GO:0005737);; Biological Process: Mo-molybdopterin cofactor biosynthetic process (GO:0006777);; Biological Process: sulfur compound metabolic process (GO:0006790);; Biological Process: defense response (GO:0006952);; Biological Process: catabolic process (GO:0…	--	Molybdopterin synthase sulfur carrier subunit OS=Oryza sativa subsp. japonica (Rice) PE=2 SV=1	Os02g0558300 [Oryza sativa Japonica Group]
Os02g0558500	2	21171076	21173954	21222443	--	--	Cellular Component: cell part (GO:0044464);;	--	Leucine-rich repeat extensin-like protein 5 (Precursor) GN=LRX5 OS=Arabidopsis thaliana (Mouse-ear cress) PE=2 SV=2	Os02g0558500 [Oryza sativa Japonica Group]
Os02g0558600	2	21174988	21180171	21222443	--	--	--	--	--	Os02g0558600 [Oryza sativa Japonica Group]
Os02g0558700	2	21184134	21184694	21222443	--	--	Biological Process: transcription, DNA-templated (GO:0006351);; Cellular Component: membrane (GO:0016020);; Biological Process: cellular component organization (GO:0016043);; Molecular Function: kinase activity (GO:0016301);; Cellular Component: intracellular organelle (GO:0043229);; Biological Process: primary metabolic process (GO:0044238);; Biological Process: cellular macromolecule metabolic …	--	Formin-like protein 5 GN=P0453E05.107 OS=Oryza sativa subsp. japonica (Rice) PE=2 SV=2	putative AP2 domain-containing protein [Oryza sativa Japonica Group]
Os02g0559300	2	21225043	21228707	21222443	[RTKL]	--	Biological Process: regulation of cyclin-dependent protein serine/threonine kinase activity (GO:0000079);; Biological Process: mitotic cell cycle (GO:0000278);; Biological Process: cytokinesis (GO:0000910);; Molecular Function: protein serine/threonine kinase activity (GO:0004674);; Molecular Function: protein binding (GO:0005515);; Molecular Function: ATP binding (GO:0005524);; Cellular Componen…	--	Probable serine/threonine-protein kinase At1g09600 GN=At1g09600 OS=Arabidopsis thaliana (Mouse-ear cress) PE=2 SV=1	Os02g0559300 [Oryza sativa Japonica Group]
Os02g0559400	2	21228965	21231366	21222443	[C]	Energy production and conversion	Cellular Component: mitochondrion (GO:0005739);; Cellular Component: peroxisome (GO:0005777);; Cellular Component: cytosol (GO:0005829);; Biological Process: defense response (GO:0006952);; Biological Process: signal transduction (GO:0007165);; Biological Process: response to wounding (GO:0009611);; Biological Process: jasmonic acid biosynthetic process (GO:0009695);; Biological Process: response…	--	Putative 12-oxophytodienoate reductase 8 OS=Oryza sativa subsp. japonica (Rice) PE=2 SV=1	Os02g0559400 [Oryza sativa Japonica Group]
Os02g0559500	2	21246217	21246756	21222443	--	--	Molecular Function: monooxygenase activity (GO:0004497);; Cellular Component: mitochondrion (GO:0005739);; Biological Process: oxidation-reduction process (GO:0055114);;	--	Arginine/serine-rich protein 45 GN=F19K19.9 OS=Arabidopsis thaliana (Mouse-ear cress) PE=1 SV=1	putative monooxygenase [Oryza sativa Japonica Group]
Os02g0559800	2	21250083	21251343	21222443	--	--	Molecular Function: ubiquitin-protein ligase activity (GO:0004842);; Cellular Component: nucleus (GO:0005634);; Cellular Component: plasma membrane (GO:0005886);; Biological Process: purine nucleobase transport (GO:0006863);; Molecular Function: zinc ion binding (GO:0008270);; Cellular Component: chloroplast (GO:0009507);; Cellular Component: plastid (GO:0009536);; Biological Process: response to…	--	E3 ubiquitin-protein ligase EL5 OS=Oryza sativa subsp. japonica (Rice) PE=1 SV=1	hypothetical protein OsJ_07154 [Oryza sativa Japonica Group]
Os02g0559900	2	21255243	21255782	21222443	--	--	Molecular Function: monooxygenase activity (GO:0004497);; Cellular Component: mitochondrion (GO:0005739);; Biological Process: oxidation-reduction process (GO:0055114);;	--	Arginine/serine-rich protein 45 GN=F19K19.9 OS=Arabidopsis thaliana (Mouse-ear cress) PE=1 SV=1	putative monooxygenase [Oryza sativa Japonica Group]
Os02g0559925	2	21229067	21230820	21222443	[C]	Energy production and conversion	Cellular Component: mitochondrion (GO:0005739);; Cellular Component: peroxisome (GO:0005777);; Cellular Component: cytosol (GO:0005829);; Biological Process: defense response (GO:0006952);; Biological Process: response to wounding (GO:0009611);; Biological Process: response to abiotic stimulus (GO:0009628);; Biological Process: jasmonic acid biosynthetic process (GO:0009695);; Biological Process:…	--	Putative 12-oxophytodienoate reductase 8 OS=Oryza sativa subsp. japonica (Rice) PE=2 SV=1	Os02g0559400 [Oryza sativa Japonica Group]
Os02g0560200	2	21259109	21260369	21222443	--	--	Molecular Function: ubiquitin-protein ligase activity (GO:0004842);; Cellular Component: nucleus (GO:0005634);; Cellular Component: plasma membrane (GO:0005886);; Biological Process: purine nucleobase transport (GO:0006863);; Molecular Function: zinc ion binding (GO:0008270);; Cellular Component: chloroplast (GO:0009507);; Cellular Component: plastid (GO:0009536);; Biological Process: response to…	--	E3 ubiquitin-protein ligase EL5 OS=Oryza sativa subsp. japonica (Rice) PE=1 SV=1	hypothetical protein OsJ_07154 [Oryza sativa Japonica Group]
Os02g0560300	2	21264269	21264808	21222443	--	--	Molecular Function: monooxygenase activity (GO:0004497);; Cellular Component: mitochondrion (GO:0005739);; Biological Process: oxidation-reduction process (GO:0055114);;	--	Arginine/serine-rich protein 45 GN=F19K19.9 OS=Arabidopsis thaliana (Mouse-ear cress) PE=1 SV=1	putative monooxygenase [Oryza sativa Japonica Group]
Os02g0560450	2	21234555	21235372	21222443	--	--	Molecular Function: DNA binding (GO:0003677);; Biological Process: regulation of transcription, DNA-templated (GO:0006355);;	--	--	PREDICTED: COX assembly mitochondrial protein 2 homolog [Setaria italica]
Os02g0560600	2	21268135	21269395	21222443	--	--	Molecular Function: ubiquitin-protein ligase activity (GO:0004842);; Cellular Component: nucleus (GO:0005634);; Cellular Component: plasma membrane (GO:0005886);; Biological Process: purine nucleobase transport (GO:0006863);; Molecular Function: zinc ion binding (GO:0008270);; Cellular Component: chloroplast (GO:0009507);; Cellular Component: plastid (GO:0009536);; Biological Process: response to…	--	E3 ubiquitin-protein ligase EL5 OS=Oryza sativa subsp. japonica (Rice) PE=1 SV=1	hypothetical protein OsJ_07154 [Oryza sativa Japonica Group]
Os02g0560700	2	21273295	21273834	21222443	--	--	Molecular Function: monooxygenase activity (GO:0004497);; Cellular Component: mitochondrion (GO:0005739);; Biological Process: oxidation-reduction process (GO:0055114);;	--	Arginine/serine-rich protein 45 GN=F19K19.9 OS=Arabidopsis thaliana (Mouse-ear cress) PE=1 SV=1	putative monooxygenase [Oryza sativa Japonica Group]
Os02g0561000	2	21277161	21278421	21222443	--	--	Molecular Function: ubiquitin-protein ligase activity (GO:0004842);; Cellular Component: nucleus (GO:0005634);; Cellular Component: plasma membrane (GO:0005886);; Biological Process: purine nucleobase transport (GO:0006863);; Molecular Function: zinc ion binding (GO:0008270);; Cellular Component: chloroplast (GO:0009507);; Cellular Component: plastid (GO:0009536);; Biological Process: response to…	--	E3 ubiquitin-protein ligase EL5 OS=Oryza sativa subsp. japonica (Rice) PE=1 SV=1	hypothetical protein OsJ_07154 [Oryza sativa Japonica Group]
Os02g0561100	2	21282321	21282860	21222443	--	--	Molecular Function: monooxygenase activity (GO:0004497);; Cellular Component: mitochondrion (GO:0005739);; Biological Process: oxidation-reduction process (GO:0055114);;	--	Arginine/serine-rich protein 45 GN=F19K19.9 OS=Arabidopsis thaliana (Mouse-ear cress) PE=1 SV=1	putative monooxygenase [Oryza sativa Japonica Group]
Os02g0561400	2	21286187	21287447	21222443	--	--	Molecular Function: ubiquitin-protein ligase activity (GO:0004842);; Cellular Component: nucleus (GO:0005634);; Cellular Component: plasma membrane (GO:0005886);; Biological Process: purine nucleobase transport (GO:0006863);; Molecular Function: zinc ion binding (GO:0008270);; Cellular Component: chloroplast (GO:0009507);; Cellular Component: plastid (GO:0009536);; Biological Process: response to…	--	E3 ubiquitin-protein ligase EL5 OS=Oryza sativa subsp. japonica (Rice) PE=1 SV=1	hypothetical protein OsJ_07154 [Oryza sativa Japonica Group]
Os02g0561500	2	21290398	21291741	21222443	--	--	Molecular Function: monooxygenase activity (GO:0004497);; Cellular Component: mitochondrion (GO:0005739);; Biological Process: RNA processing (GO:0006396);; Cellular Component: nuclear lumen (GO:0031981);; Biological Process: single-organism cellular process (GO:0044763);; Biological Process: regulation of biological process (GO:0050789);; Biological Process: oxidation-reduction process (GO:00551…	--	Arginine/serine-rich protein 45 GN=F19K19.9 OS=Arabidopsis thaliana (Mouse-ear cress) PE=1 SV=1	putative monooxygenase [Oryza sativa Japonica Group]
Os02g0561800	2	21295214	21296474	21222443	--	--	Molecular Function: ubiquitin-protein ligase activity (GO:0004842);; Cellular Component: nucleus (GO:0005634);; Cellular Component: plasma membrane (GO:0005886);; Biological Process: purine nucleobase transport (GO:0006863);; Molecular Function: zinc ion binding (GO:0008270);; Cellular Component: chloroplast (GO:0009507);; Cellular Component: plastid (GO:0009536);; Biological Process: response to…	--	E3 ubiquitin-protein ligase EL5 OS=Oryza sativa subsp. japonica (Rice) PE=1 SV=1	hypothetical protein OsJ_07154 [Oryza sativa Japonica Group]
Os02g0561900	2	21303988	21308677	21222443	--	--	Molecular Function: ubiquitin-protein ligase activity (GO:0004842);; Cellular Component: nucleus (GO:0005634);; Cellular Component: cytosol (GO:0005829);; Cellular Component: ribosome (GO:0005840);; Cellular Component: plasma membrane (GO:0005886);; Molecular Function: zinc ion binding (GO:0008270);; Biological Process: root morphogenesis (GO:0010015);; Biological Process: response to chitin (GO:…	--	E3 ubiquitin-protein ligase EL5 OS=Oryza sativa subsp. japonica (Rice) PE=1 SV=1	putative EL5 [Oryza sativa Japonica Group]
Os02g0562000	2	21311981	21312243	21222443	--	--	Cellular Component: membrane (GO:0016020);; Cellular Component: intracellular membrane-bounded organelle (GO:0043231);; Cellular Component: cytoplasmic part (GO:0044444);; Biological Process: single-organism process (GO:0044699);;	K10880|1e-11|osa:4329686|Os02g0562100	Formin-like protein 3 OS=Oryza sativa subsp. japonica (Rice) PE=2 SV=2	hypothetical protein AURANDRAFT_70714, partial [Aureococcus anophagefferens]
Os02g0562100	2	21312002	21312874	21222443	--	--	Molecular Function: damaged DNA binding (GO:0003684);; Molecular Function: single-stranded DNA binding (GO:0003697);; Molecular Function: protein binding (GO:0005515);; Molecular Function: ATP binding (GO:0005524);; Biological Process: mitotic recombination (GO:0006312);; Biological Process: regulation of transcription, DNA-templated (GO:0006355);; Biological Process: chromosome segregation (GO:0…	K10880|0.0|osa:4329686|Os02g0562100	DNA repair protein XRCC3 homolog GN=XRCC3 OS=Arabidopsis thaliana (Mouse-ear cress) PE=1 SV=1	Os02g0562100 [Oryza sativa Japonica Group]
Os02g0562300	2	21319944	21325117	21222443	--	--	Molecular Function: calmodulin binding (GO:0005516);;	--	--	Os02g0562300 [Oryza sativa Japonica Group]
AC

## Sheet: ASV
#Genename	Chr	gene_start	gene_end	snp_location	COG_class	COG_class_annotation	GO_annotation	KEGG_annotation	Swissprot_annotation	nr_annotation
Os05g0309000	5	14077219	14077931	14090089	--	--	Biological Process: proteolysis (GO:0006508);; Molecular Function: cysteine-type peptidase activity (GO:0008234);;	--	--	hypothetical protein OsJ_17995 [Oryza sativa Japonica Group]
Os05g0310500	5	14161390	14167285	14090089	--	--	Molecular Function: cysteine-type endopeptidase activity (GO:0004197);; Biological Process: proteolysis (GO:0006508);; Biological Process: regulation of catalytic activity (GO:0050790);;	--	--	unnamed protein product [Oryza sativa Japonica Group]
Os05g0310600	5	14165755	14168182	14090089	--	--	--	--	--	Os05g0310600 [Oryza sativa Japonica Group]
Os05g0310750	5	14178030	14178378	14090089	[R]	General function prediction only	Biological Process: intracellular protein transport (GO:0006886);; Biological Process: retrograde vesicle-mediated transport, Golgi to ER (GO:0006890);; Cellular Component: COPI vesicle coat (GO:0030126);; Cellular Component: clathrin adaptor complex (GO:0030131);;	K06990|3e-52|osa:4345209|Os08g0299000	--	hypothetical protein OsI_19410 [Oryza sativa Indica Group]
Os05g0310800	5	14181444	14186266	14090089	--	--	Cellular Component: cytosol (GO:0005829);; Biological Process: N-terminal protein myristoylation (GO:0006499);; Biological Process: intracellular protein transport (GO:0006886);; Biological Process: retrograde vesicle-mediated transport, Golgi to ER (GO:0006890);; Cellular Component: plasmodesma (GO:0009506);; Cellular Component: COPI vesicle coat (GO:0030126);; Cellular Component: clathrin adapt…	--	Coatomer subunit delta-1 OS=Oryza sativa subsp. japonica (Rice) PE=2 SV=1	hypothetical protein OsJ_18003 [Oryza sativa Japonica Group]
Os05g0310900	5	14182455	14186083	14090089	--	--	Biological Process: intracellular protein transport (GO:0006886);; Biological Process: retrograde vesicle-mediated transport, Golgi to ER (GO:0006890);; Cellular Component: COPI vesicle coat (GO:0030126);; Cellular Component: clathrin adaptor complex (GO:0030131);;	--	Coatomer subunit delta-1 OS=Oryza sativa subsp. japonica (Rice) PE=2 SV=1	hypothetical protein OsJ_18003 [Oryza sativa Japonica Group]
Os11g0620400	11	24184610	24191330	24286300	[GEPR]	--	Molecular Function: myo-inositol:hydrogen symporter activity (GO:0005366);; Cellular Component: mitochondrion (GO:0005739);; Cellular Component: Golgi apparatus (GO:0005794);; Biological Process: carbohydrate transport (GO:0008643);; Cellular Component: plant-type vacuole membrane (GO:0009705);; Biological Process: positive regulation of seed germination (GO:0010030);; Biological Process: myo-ino…	--	Monosaccharide-sensing protein 2 GN=MSSP2 OS=Arabidopsis thaliana (Mouse-ear cress) PE=2 SV=2	Sugar transporter, putative, expressed [Oryza sativa Japonica Group]
Os11g0620450	11	24187723	24190926	24286300	--	--	Biological Process: carbohydrate transport (GO:0008643);; Cellular Component: integral component of membrane (GO:0016021);; Molecular Function: substrate-specific transmembrane transporter activity (GO:0022891);; Biological Process: transmembrane transport (GO:0055085);;	--	Monosaccharide-sensing protein 2 GN=MSSP2 OS=Arabidopsis thaliana (Mouse-ear cress) PE=2 SV=2	Sugar transporter, putative, expressed [Oryza sativa Japonica Group]
Os11g0620500	11	24192139	24195237	24286300	--	--	Molecular Function: protein kinase activity (GO:0004672);; Molecular Function: ATP binding (GO:0005524);; Cellular Component: cell wall (GO:0005618);; Cellular Component: cytosol (GO:0005829);; Biological Process: polysaccharide metabolic process (GO:0005976);; Biological Process: protein phosphorylation (GO:0006468);; Biological Process: pattern specification process (GO:0007389);; Biological Pr…	--	Probable inactive leucine-rich repeat receptor-like protein kinase At5g20690 (Precursor) GN=At5g20690 OS=Arabidopsis thaliana (Mouse-ear cress) PE=2 SV=4	Os11g0620500 [Oryza sativa Japonica Group]
Os11g0620800	11	24203624	24204382	24286300	--	--	Cellular Component: cell part (GO:0044464);;	--	Arginine/serine-rich protein 45 GN=F19K19.9 OS=Arabidopsis thaliana (Mouse-ear cress) PE=1 SV=1	hypothetical protein LOC_Os11g40560 [Oryza sativa Japonica Group]
Os11g0621000	11	24210656	24214593	24286300	--	--	Cellular Component: membrane (GO:0016020);; Biological Process: cellular component organization (GO:0016043);; Molecular Function: kinase activity (GO:0016301);; Cellular Component: intracellular membrane-bounded organelle (GO:0043231);; Biological Process: primary metabolic process (GO:0044238);; Biological Process: cellular macromolecule metabolic process (GO:0044260);; Biological Process: sing…	--	DNA-directed RNA polymerase II subunit RPB1 GN=F4B14.70 OS=Arabidopsis thaliana (Mouse-ear cress) PE=1 SV=3	Os11g0621000 [Oryza sativa Japonica Group]
Os11g0621200	11	24218226	24218772	24286300	--	--	Molecular Function: RNA-directed DNA polymerase activity (GO:0003964);; Cellular Component: membrane (GO:0016020);; Molecular Function: organic cyclic compound binding (GO:0097159);; Molecular Function: heterocyclic compound binding (GO:1901363);;	--	--	Os01g0784000 [Oryza sativa Japonica Group]
Os11g0621300	11	24219144	24224045	24286300	--	--	Cellular Component: cell periphery (GO:0071944);;	--	Glycine-rich cell wall structural protein (Precursor) GN=At3g17050 OS=Arabidopsis thaliana (Mouse-ear cress) PE=4 SV=2	pg1, putative, expressed [Oryza sativa Japonica Group]
Os11g0621400	11	24226400	24227678	24286300	--	--	Molecular Function: sequence-specific DNA binding transcription factor activity (GO:0003700);; Molecular Function: protein binding (GO:0005515);; Biological Process: pentose-phosphate shunt (GO:0006098);; Biological Process: rRNA processing (GO:0006364);; Cellular Component: chloroplast thylakoid membrane (GO:0009535);; Biological Process: response to wounding (GO:0009611);; Biological Process: r…	--	Stress enhanced protein 1, chloroplastic (Precursor) GN=SEP1 OS=Arabidopsis thaliana (Mouse-ear cress) PE=2 SV=1	Os11g0621400 [Oryza sativa Japonica Group]
Os11g0621500	11	24230431	24233443	24286300	--	--	Cellular Component: nucleus (GO:0005634);; Biological Process: entrainment of circadian clock (GO:0009649);; Biological Process: regulation of flower development (GO:0009909);; Biological Process: red or far-red light signaling pathway (GO:0010017);; Biological Process: response to red light (GO:0010114);; Biological Process: positive regulation of circadian rhythm (GO:0042753);; Molecular Functi…	--	Protein ELF4-LIKE 4 OS=Arabidopsis thaliana (Mouse-ear cress) PE=2 SV=1	Os11g0621500 [Oryza sativa Japonica Group]
Os11g0621825	11	24267570	24268145	24286300	--	--	Biological Process: response to molecule of fungal origin (GO:0002238);; Cellular Component: mitochondrion (GO:0005739);; Cellular Component: vacuole (GO:0005773);; Biological Process: response to stress (GO:0006950);; Cellular Component: plastid (GO:0009536);;	--	--	hypothetical protein OsJ_36910 [Oryza sativa Japonica Group]
Os11g0622150	11	24270938	24271428	24286300	--	--	Biological Process: transcription, DNA-templated (GO:0006351);;	--	--	hypothetical protein [Oryza sativa Japonica Group]
Os11g0622200	11	24273616	24274255	24286300	--	--	--	--	--	Os11g0622200 [Oryza sativa Japonica Group]
Os11g0622600	11	24279005	24280117	24286300	--	--	--	--	--	hypothetical protein TEQG_08646 [Trichophyton equinum CBS 127.97]
Os11g0622800	11	24302518	24307835	24286300	[R]	General function prediction only	Biological Process: MAPK cascade (GO:0000165);; Molecular Function: nucleotide binding (GO:0000166);; Biological Process: respiratory burst involved in defense response (GO:0002679);; Molecular Function: copper ion binding (GO:0005507);; Cellular Component: mitochondrion (GO:0005739);; Cellular Component: cytosol (GO:0005829);; Biological Process: protein targeting to membrane (GO:0006612);; Biol…	--	Putative cinnamyl alcohol dehydrogenase 4 GN=CAD4 OS=Oryza sativa subsp. japonica (Rice) PE=3 SV=2	RecName: Full=Putative cinnamyl alcohol dehydrogenase 4; Short=OsCAD4
Os11g0623200	11	24366983	24367591	24286300	--	--	--	--	Arginine/serine-rich protein 45 GN=F19K19.9 OS=Arabidopsis thaliana (Mouse-ear cress) PE=1 SV=1	expressed protein [Oryza sativa Japonica Group]
Os11g0623601	11	24375028	24377233	24286300	[C]	Energy production and conversion	Molecular Function: citrate (Si)-synthase activity (GO:0004108);; Molecular Function: ATP binding (GO:0005524);; Cellular Component: cell wall (GO:0005618);; Cellular Component: mitochondrion (GO:0005739);; Cellular Component: Golgi apparatus (GO:0005794);; Biological Process: glycolysis (GO:0006096);; Biological Process: tricarboxylic acid cycle (GO:0006099);; Molecular Function: zinc ion bindin…	K01647|4e-24|osa:4328598|Os02g0194100	Citrate synthase 4, mitochondrial (Precursor) GN=CSY4 OS=Arabidopsis thaliana (Mouse-ear cress) PE=1 SV=3	hypothetical protein LOC_Os11g40750 [Oryza sativa Japonica Group]
Os11g0623700	11	24382955	24384066	24286300	[R]	General function prediction only	Molecular Function: DNA binding (GO:0003677);; Cellular Component: nucleus (GO:0005634);; Cellular Component: mitochondrion (GO:0005739);; Biological Process: transcription, DNA-templated (GO:0006351);; Cellular Component: plastid (GO:0009536);;	--	Formin-like protein 20 GN=MBK20.20/MBK20.21 OS=Arabidopsis thaliana (Mouse-ear cress) PE=2 SV=3	expressed protein [Oryza sativa Japonica Group]

## Sheet: GC
#Genename	Chr	gene_start	gene_end	snp_location	COG_class	COG_class_annotation	GO_annotation	KEGG_annotation	Swissprot_annotation	nr_annotation
Os11g0628000	11	24616115	24619613	24675651	[S]	Function unknown	Biological Process: immune response-regulating signaling pathway (GO:0002764);; Molecular Function: protein serine/threonine kinase activity (GO:0004674);; Molecular Function: protein binding (GO:0005515);; Molecular Function: ATP binding (GO:0005524);; Cellular Component: plasma membrane (GO:0005886);; Biological Process: cellular protein modification process (GO:0006464);; Biological Process: p…	--	Probable LRR receptor-like serine/threonine-protein kinase At3g47570 (Precursor) GN=At3g47570 OS=Arabidopsis thaliana (Mouse-ear cress) PE=1 SV=1	Os11g0628000 [Oryza sativa Japonica Group]
Os11g0629100	11	24638208	24639893	24675651	--	--	Biological Process: anatomical structure morphogenesis (GO:0009653);; Biological Process: cellular component organization (GO:0016043);; Biological Process: cell differentiation (GO:0030154);; Biological Process: multicellular organismal process (GO:0032501);; Biological Process: developmental growth (GO:0048589);; Cellular Component: cell periphery (GO:0071944);;	--	Proline-rich protein 4 (Precursor) GN=PRP4 OS=Arabidopsis thaliana (Mouse-ear cress) PE=2 SV=1	hypothetical protein OsI_36748 [Oryza sativa Indica Group]
Os11g0629200	11	24642531	24646800	24675651	--	--	Biological Process: cell morphogenesis (GO:0000902);; Cellular Component: multivesicular body (GO:0005771);; Biological Process: protein targeting to vacuole (GO:0006623);; Biological Process: vacuolar transport (GO:0007034);; Biological Process: endosome to lysosome transport (GO:0008333);; Cellular Component: chloroplast (GO:0009507);; Biological Process: cell growth (GO:0016049);; Cellular Com…	--	Vacuolar protein sorting-associated protein 26A GN=VPS26A OS=Arabidopsis thaliana (Mouse-ear cress) PE=2 SV=1	Os11g0629200 [Oryza sativa Japonica Group]
Os11g0629300	11	24648048	24651676	24675651	--	--	Biological Process: MAPK cascade (GO:0000165);; Molecular Function: ubiquitin-protein ligase activity (GO:0004842);; Molecular Function: protein binding (GO:0005515);; Cellular Component: plasma membrane (GO:0005886);; Biological Process: regulation of transcription, DNA-templated (GO:0006355);; Biological Process: protein targeting to membrane (GO:0006612);; Molecular Function: zinc ion binding …	--	E3 ubiquitin-protein ligase At3g02290 OS=Arabidopsis thaliana (Mouse-ear cress) PE=2 SV=1	Os11g0629300 [Oryza sativa Japonica Group]
Os11g0629400	11	24651999	24653182	24675651	--	--	Biological Process: polysaccharide biosynthetic process (GO:0000271);; Cellular Component: mitochondrion (GO:0005739);; Cellular Component: microtubule (GO:0005874);; Cellular Component: spindle microtubule (GO:0005876);; Cellular Component: plasma membrane (GO:0005886);; Cellular Component: phragmoplast (GO:0009524);; Cellular Component: preprophase band (GO:0009574);; Biological Process: multid…	--	Protein SPIRAL1-like 2 OS=Oryza sativa subsp. japonica (Rice) PE=2 SV=1	Os11g0629400 [Oryza sativa Japonica Group]
Os11g0629500	11	24655912	24659328	24675651	[E]	Amino acid transport and metabolism	Molecular Function: phosphoserine phosphatase activity (GO:0004647);; Biological Process: L-serine biosynthetic process (GO:0006564);; Cellular Component: chloroplast (GO:0009507);; Biological Process: dephosphorylation (GO:0016311);;	K01079|0.0|osa:4350964|Os11g0629500	Phosphoserine phosphatase, chloroplastic (Precursor) GN=PSP OS=Arabidopsis thaliana (Mouse-ear cress) PE=1 SV=2	Os11g0629500 [Oryza sativa Japonica Group]
Os11g0629550	11	24663927	24666765	24675651	--	--	Molecular Function: binding (GO:0005488);; Molecular Function: ATP binding (GO:0005524);; Biological Process: defense response (GO:0006952);; Cellular Component: membrane (GO:0016020);; Cellular Component: cytoplasmic membrane-bounded vesicle (GO:0016023);; Molecular Function: nucleoside-triphosphatase activity (GO:0017111);; Molecular Function: ADP binding (GO:0043531);; Cellular Component: cell…	--	Putative disease resistance RPP13-like protein 3 GN=RPP13L3 OS=Arabidopsis thaliana (Mouse-ear cress) PE=3 SV=1	hypothetical protein OsJ_34519 [Oryza sativa Japonica Group]
Os11g0629566	11	24664582	24667693	24675651	--	--	--	--	--	hypothetical protein SMAC_06766 [Sordaria macrospora k-hell]
Os11g0629582	11	24667206	24667700	24675651	--	--	Molecular Function: ATP binding (GO:0005524);; Biological Process: defense response (GO:0006952);; Cellular Component: cytoplasmic membrane-bounded vesicle (GO:0016023);; Molecular Function: nucleoside-triphosphatase activity (GO:0017111);; Molecular Function: ADP binding (GO:0043531);;	--	--	hypothetical protein OsI_36756 [Oryza sativa Indica Group]
Os11g0629600	11	24670967	24674337	24675651	--	--	Molecular Function: binding (GO:0005488);; Molecular Function: ATP binding (GO:0005524);; Biological Process: defense response (GO:0006952);; Cellular Component: cytoplasmic membrane-bounded vesicle (GO:0016023);; Molecular Function: nucleoside-triphosphatase activity (GO:0017111);; Molecular Function: ADP binding (GO:0043531);;	--	Disease resistance protein RPM1 GN=F17A9.20 OS=Arabidopsis thaliana (Mouse-ear cress) PE=1 SV=1	hypothetical protein OsJ_34519 [Oryza sativa Japonica Group]
Os11g0629900	11	24688036	24694370	24675651	--	--	--	--	--	hypothetical protein OsI_23219 [Oryza sativa Indica Group]
Os11g0630300	11	24716906	24719902	24675651	--	--	Biological Process: defense response (GO:0006952);; Molecular Function: ADP binding (GO:0043531);;	--	--	hypothetical protein OsI_36759 [Oryza sativa Indica Group]
Os11g0630501	11	24733779	24734420	24675651	--	--	Cellular Component: mitochondrion (GO:0005739);;	--	Protein argonaute 2 GN=OSJNBa0008M17.11 OS=Oryza sativa subsp. japonica (Rice) PE=2 SV=2	hypothetical protein OsJ_34524 [Oryza sativa Japonica Group]
Os11g0630700	11	24735670	24737370	24675651	--	--	Cellular Component: mitochondrion (GO:0005739);; Biological Process: DNA-dependent DNA replication (GO:0006261);; Biological Process: RNA metabolic process (GO:0016070);; Biological Process: regulation of cellular metabolic process (GO:0031323);; Cellular Component: macromolecular complex (GO:0032991);; Biological Process: regulation of cell proliferation (GO:0042127);; Biological Process: cellul…	--	BTB/POZ and MATH domain-containing protein 1 GN=BPM1 OS=Arabidopsis thaliana (Mouse-ear cress) PE=1 SV=1	hypothetical protein OsJ_34524 [Oryza sativa Japonica Group]
Os11g0630900	11	24750529	24751629	24675651	--	--	Cellular Component: nucleus (GO:0005634);; Cellular Component: mitochondrion (GO:0005739);; Cellular Component: cytosol (GO:0005829);; Cellular Component: plastid (GO:0009536);; Biological Process: regulation of protein ubiquitination (GO:0031396);; Biological Process: cellular response to water deprivation (GO:0042631);; Molecular Function: identical protein binding (GO:0042802);; Biological Pro…	--	BTB/POZ and MATH domain-containing protein 2 GN=BPM2 OS=Arabidopsis thaliana (Mouse-ear cress) PE=1 SV=1	Os11g0630900 [Oryza sativa Japonica Group]
Os11g0631100	11	24756166	24757242	24675651	--	--	Cellular Component: mitochondrion (GO:0005739);; Cellular Component: cytosol (GO:0005829);; Biological Process: DNA-dependent DNA replication (GO:0006261);; Biological Process: cell communication (GO:0007154);; Biological Process: multicellular organismal development (GO:0007275);; Biological Process: response to hormone (GO:0009725);; Biological Process: response to inorganic substance (GO:00100…	--	BTB/POZ and MATH domain-containing protein 1 GN=BPM1 OS=Arabidopsis thaliana (Mouse-ear cress) PE=1 SV=1	BTB/POZ domain containing protein [Oryza sativa Japonica Group]
