# Supplementary material for: Using hyperspectral analysis as a potential high throughput phenotyping tool in GWAS for protein content of rice quality
Source: Plant Methods. 2019 May 23;15:54. doi: 10.1186/s13007-019-0432-x (PMC6532189; doi:10.1186/s13007-019-0432-x)
Supplement: Supplementary file 7 — Additional file 7: Table S4. Measurements of biochemical traits. [file 13007_2019_432_MOESM7_ESM.xlsx]

## Sheet: Sheet1
Label N	Name	Rice Type	Chromsome fold	ASV	GC	AC	PC（%）
1	ZJU8b	Japonica	2	7	72	8.4	8.3
2	ZJU7b	Japonica	2	7	62	14.5	7.8
3	ZJU3b	Japonica	2	7	63	13.4	7.6
4	ZJU5b	Japonica	2	7	63	14.7	7.8
5	ZJU6b	Japonica	2	4.8	68	13.9	9.3
6	ZJU1b	Japonica	2	7	64	14.2	7.6
7	ZJU2b	Japonica	2	5	68	13.4	8.6
8	ZJU11b	Japonica	2	7	62	14.8	10.3
9	ZJU12b	Japonica	2	6.5	60	13.5	9.9
10	ZJU4b	Japonica	2	5.4	82	13.3	8.7
11	ZJU9b	Japonica	2	6.9	70	15	8.9
12	ZJU10b	Japonica	2	7	64	14.3	9.6
13	ZJU4c	Japonica	2	5.5	74	12.9	8.9
14	ZJU5c	Japonica	2	7	66	14.6	7.9
15	ZJU12c	Japonica	2	6.3	54	12.9	9.9
16	ZJU9c	Japonica	2	7	64	15.2	8.4
17	ZJU1c	Japonica	2	7	62	13.6	7.9
18	ZJU6c	Japonica	2	5.8	64	13.3	8.9
19	ZJU8c	Japonica	2	6.8	74	8.3	8.4
20	ZJU3c	Japonica	2	7	62	13.3	8
21	ZJU2c	Japonica	2	6.1	62	12.8	8.8
22	ZJU11c	Japonica	2	7	62	14.3	10.1
23	ZJU10c	Japonica	2	7	64	13.7	9.6
24	ZJU7c	Japonica	2	7	71	15.2	7.7
25	ZJU140	Indica	2	6.2	48	20.1	8.8
26	ZJU141	Indica	2	5.2	68	14	8.9
27	ZJU142	Indica	2	5.6	46	19.5	9.3
28	ZJU143	Indica	2
29	ZJU144	Indica	2
30	ZJU145	Indica	2
31	ZJU146	Japonica	2
32	ZJU147	Japonica	2
33	ZJU148	Japonica	2	5	70	11	9.7
34	ZJU149	Japonica	2
35	ZJU150	Japonica	2	4.8	72	11.9	10.5
36	ZJU151	Japonica	2
37	ZJU152	Japonica	2
38	ZJU153	Indica	2
39	ZJU160	Indica	2
40	ZJU163	Indica	2
41	ZJU6a	Japonica	2	5.2	68	13.2	9
42	ZJU5a	Japonica	2	7	67	13.9	8.1
43	ZJU12a	Japonica	2	6.2	54	13	9.6
44	ZJU9a	Japonica	2	7	65	15.4	8.4
45	ZJU4a	Japonica	2	5.2	76	13.8	8.6
46	ZJU8a	Japonica	2	7	80	9.1	8.5
47	ZJU7a	Japonica	2	7	67	15.8	7.8
48	ZJU10a	Japonica	2	7	60	15	8.9
49	ZJU3a	Japonica	2	7	62	14.6	7.6
50	ZJU2a	Japonica	2	5.6	63	13.7	8.3
51	ZJU11a	Japonica	2	7	64	15.5	10.2
52	ZJU1a	Japonica	2	7	60	14.5	7.5
53	ZJU100	Indica	2	5.9	68	13	9.3
54	ZJU101	Indica	2	4.9	71	14.2	9.6
55	ZJU102	Japonica	2	5.8	62	15.7	8.3
56	ZJU103	Japonica	2
57	ZJU104	Japonica	2
58	ZJU105	Japonica	2
59	ZJU106	Japonica	2	6.1	62	15.3	7.4
60	ZJU107	Indica	2	6	42	20.1	8.7
61	ZJU108	Indica	2
62	ZJU109	Indica	2	4.2	68	14.4	8.8
63	ZJU110	Indica	2	4.7	72	14.6	7.9
64	ZJU111	Indica	2
65	ZJU112	Indica	2	5.4	55	18.8	8.3
66	ZJU113	Indica	2	5.2	76	14.6	8.1
67	ZJU114	Indica	2	5.5	72	13.9	8.1
68	ZJU115	Indica	2	6.2	66	12.9	8.4
69	ZJU116	Japonica	2	5.8	67	13.8	8
70	ZJU117	Japonica	2	5.6	66	14.6	8.4
71	ZJU118	Japonica	2	5.8	66	14.4	8.5
72	ZJU119	Japonica	2	5.2	66	13.5	8.4
73	ZJU120	Japonica	2	6	65	14	8.5
74	ZJU121	Japonica	2	6.8	61	13.9	8.2
75	ZJU122	Japonica	2	7	54	14.7	8.3
76	ZJU123	Japonica	2	7	56	14.2	7.7
77	ZJU136	Indica	2	5	62	19	8.7
78	ZJU137	Indica	2	4.7	66	18.9	9.3
79	ZJU138	Indica	2	5.3	66	11.9	9.1
80	ZJU139	Indica	2	6.3	64	14.2	8
