# Supplementary material for: Using hyperspectral analysis as a potential high throughput phenotyping tool in GWAS for protein content of rice quality
Source: Plant Methods. 2019 May 23;15:54. doi: 10.1186/s13007-019-0432-x (PMC6532189; doi:10.1186/s13007-019-0432-x)
Supplement: Supplementary file 8 — Additional file 8: Table S5. MAF of all identified SNPs. [file 13007_2019_432_MOESM8_ESM.xlsx]

## Sheet: Sheet1
Chromosome	location	MAF		Chromosome	location	MAF
1	1151	0.0576923		2	591	0.301282
1	1203	0.113924		2	677	0.3125
1	1249	0.128205		2	697	0.30625
1	1266	0.128205		2	735	0.303797
1	1277	0.128205		2	1880	0.28125
1	1325	0.126582		2	1933	0.29375
1	1335	0.126582		2	2359	0.25
1	1362	0.126582		2	2449	0.202532
1	1411	0.125		2	3232	0.29375
1	1482	0.11875		2	3279	0.2875
1	1579	0.08125		2	3286	0.275
1	1695	0.125		2	3299	0.2875
1	1708	0.125		2	3321	0.29375
1	1794	0.125		2	3417	0.30625
1	1872	0.125		2	3467	0.3
1	2004	0.125		2	3546	0.30625
1	2032	0.125		2	3733	0.3125
1	2054	0.125		2	4087	0.30625
1	2065	0.075		2	4093	0.30625
1	2097	0.25625		2	4115	0.2875
1	2117	0.25625		2	4186	0.3
1	2192	0.10625		2	4193	0.3
1	2207	0.102564		2	4286	0.2875
1	2350	0.075		2	4386	0.29375
1	2437	0.11875		2	4429	0.29375
1	2463	0.11875		2	4731	0.29375
1	2469	0.11875		2	5417	0.278481
1	2553	0.13125		2	5565	0.29375
1	2873	0.11875		2	6290	0.291139
1	2921	0.11875		2	6458	0.297468
1	2974	0.0759494		2	8515	0.29375
1	2988	0.1125		2	8850	0.28125
1	3044	0.10625		2	8959	0.253165
1	3909	0.11875		2	9083	0.265823
1	4299	0.125		2	9619	0.45
1	4618	0.11875		2	10175	0.2875
1	5170	0.11875		2	10539	0.2875
1	5623	0.11875		2	10723	0.28125
1	5752	0.075		2	10882	0.2875
1	5855	0.11875		2	11028	0.3125
1	6694	0.126582		2	11244	0.29375
1	6918	0.06875		2	14104	0.26875
1	6946	0.125		2	15048	0.30625
1	7050	0.125		2	15233	0.2875
1	7328	0.11875		2	15311	0.316456
1	8645	0.125		2	15846	0.3
1	8673	0.125		2	16434	0.30625
1	8814	0.08125		2	17321	0.405063
1	9055	0.11875		2	17619	0.2875
1	9172	0.126582		2	17664	0.2875
1	9233	0.11875		2	18262	0.2875
1	9563	0.11875		2	18647	0.24375
1	9671	0.125		2	18666	0.240506
1	10692	0.125		2	18676	0.234177
1	10762	0.11875		2	18814	0.31875
1	10787	0.11875		2	19411	0.2125
1	10802	0.11875		2	19658	0.265823
1	11065	0.0696203		2	19722	0.26875
1	11408	0.1125		2	19766	0.3
1	11884	0.113924		2	20253	0.29375
1	12098	0.120253		2	20277	0.297468
1	12340	0.125		2	20391	0.29375
1	12378	0.11875		2	20602	0.3
1	12541	0.11875		2	20616	0.303797
1	13616	0.10625		2	20639	0.3
1	13646	0.1125		2	20708	0.2875
1	13670	0.1125		2	20808	0.291139
1	13746	0.10625		2	20844	0.307692
1	13902	0.1125		2	20867	0.307692
1	14147	0.125		2	20968	0.30625
1	14823	0.11875		2	21226	0.132911
1	15375	0.125		2	21256	0.3125
1	15986	0.11875		2	22082	0.28481
1	16017	0.125		2	22286	0.30625
1	16030	0.13125		2	22302	0.29375
1	16474	0.11875		2	22309	0.301282
1	16544	0.11875		2	22559	0.28481
1	17263	0.06875		2	22609	0.298701
1	19267	0.113924		2	22803	0.06875
1	19346	0.11875		2	22863	0.4625
1	19375	0.13125		2	22928	0.28481
1	19837	0.1125		2	23234	0.056962
1	20171	0.11875		2	23240	0.30625
1	20418	0.11875		2	23278	0.075
1	20513	0.1125		2	23292	0.06875
1	20693	0.075		2	23389	0.1
1	20926	0.1125		2	23422	0.08125
1	20958	0.125		2	23611	0.121795
1	20974	0.1125		2	23657	0.3
1	21468	0.11875		2	23672	0.3
1	21665	0.126582		2	24381	0.05
1	21680	0.125		2	24390	0.0506329
1	21791	0.126582		2	24426	0.275
1	22001	0.1125		2	24452	0.107595
1	22034	0.11875		2	24460	0.126582
1	22118	0.10625		2	24512	0.120253
1	22136	0.10625		2	24592	0.35
1	22156	0.10625		2	24657	0.29375
1	22223	0.11875		2	24817	0.3
1	22288	0.11875		2	24841	0.05
1	22320	0.11875		2	24889	0.05
1	22405	0.125		2	24924	0.05625
1	22551	0.125		2	24961	0.0576923
1	22614	0.11875		2	25097	0.31875
1	22634	0.11875		2	25286	0.30625
1	22915	0.113924		2	25301	0.3125
1	23220	0.113924		2	25478	0.297468
1	24731	0.06875		2	25662	0.459184
1	25922	0.11875		2	25834	0.0526316
1	26254	0.125		2	26813	0.184211
1	26341	0.120253		2	27142	0.0641026
1	26430	0.107595		2	27164	0.175676
1	26735	0.125		2	27181	0.0821918
1	26917	0.113924		2	27312	0.133333
1	26923	0.113924		2	27440	0.183544
1	27201	0.125		2	27450	0.189873
1	28467	0.11875		2	27651	0.265823
1	28751	0.1125		2	27828	0.2875
1	28865	0.075		2	27840	0.2875
1	28920	0.1		2	27992	0.288462
1	28935	0.1		2	28130	0.28125
1	28959	0.107595		2	28166	0.275
1	29019	0.09375		2	28177	0.26875
1	29208	0.075		2	28380	0.26875
1	29405	0.10625		2	28677	0.29375
1	29432	0.10625		2	28736	0.275
1	29450	0.1		2	28974	0.0833333
1	29463	0.101266		2	29005	0.0632911
1	29858	0.0875		2	29375	0.291139
1	30205	0.11875		2	29402	0.307692
1	30214	0.11875		2	29460	0.10625
1	30328	0.11875		2	29581	0.301282
1	30353	0.11875		2	29651	0.3
1	30569	0.1		2	29736	0.2625
1	30644	0.1125		2	29758	0.3125
1	30651	0.1125		2	29854	0.0875
1	30750	0.125		2	30061	0.1875
1	31071	0.14375		2	30128	0.1625
1	31478	0.24375		2	30269	0.0875
1	31835	0.13125		2	30746	0.253165
1	31924	0.125		2	31082	0.0878378
1	31934	0.125		2	31360	0.185897
1	32305	0.11875		2	31370	0.185897
1	32733	0.125		2	31501	0.21875
1	33182	0.11875		2	31580	0.253165
1	33311	0.11875		2	31648	0.30625
1	33667	0.0506329		2	31733	0.3
1	33908	0.1		2	31838	0.2875
1	34057	0.06875		2	31878	0.2875
1	34187	0.1125		2	31936	0.3125
1	34357	0.11875		2	31964	0.30625
1	34399	0.1125		2	32623	0.303797
1	34552	0.11875		2	32711	0.3
1	34654	0.113924		2	32747	0.291139
1	34677	0.11875		2	33066	0.2875
1	34742	0.1125		2	33204	0.29375
1	34907	0.1125		2	34156	0.275
1	35214	0.13125		2	34964	0.2875
1	35232	0.13125		2	36151	0.29375
1	35261	0.13125		2	36401	0.05625
1	35282	0.13125		2	36844	0.2875
1	35385	0.11875		2	37679	0.310127
1	35427	0.11875		2	37714	0.2875
1	35479	0.11875		2	37866	0.29375
1	36138	0.1125		2	37910	0.3
1	36705	0.125		2	38002	0.29375
1	36756	0.128205		2	38055	0.28125
1	36897	0.125		2	38191	0.30625
1	37023	0.125		2	38806	0.3
1	37257	0.075		2	39132	0.2875
1	37441	0.1125		2	39153	0.275
1	37883	0.1125		2	39218	0.275
1	38192	0.1125		2	39380	0.291139
1	38389	0.05625		2	39480	0.3
1	38808	0.08125		2	40470	0.3125
1	38936	0.125		2	41373	0.29375
1	39006	0.125		2	41413	0.3
1	39256	0.113924		2	41476	0.2875
1	39464	0.120253		2	41520	0.3
1	39827	0.11875		2	41881	0.2875
1	40029	0.1125		2	42076	0.28125
1	40917	0.1125		2	42549	0.29375
1	41315	0.11875		2	42616	0.2875
1	41328	0.11875		2	42780	0.28481
1	41434	0.13125		2	43797	0.275641
1	41458	0.13125		2	43866	0.29375
1	41541	0.11875		2	44206	0.18
1	41590	0.1125		2	44258	0.266234
1	41658	0.1125		2	44338	0.294872
1	41677	0.1125		2	44404	0.292208
1	41702	0.1125		2	44420	0.297468
1	41825	0.11875		2	44526	0.322222
1	41890	0.0625		2	44943	0.2875
1	42231	0.11875		2	44980	0.13125
1	42495	0.125		2	45030	0.28125
1	42561	0.075		2	45044	0.2875
1	42611	0.1125		2	45050	0.28481
1	42730	0.0822785		2	45483	0.29375
1	42741	0.120253		2	45850	0.2875
1	42760	0.126582		2	45896	0.3
1	42794	0.120253		2	45910	0.3
1	42810	0.120253		2	46112	0.3
1	43107	0.125		2	46254	0.291139
1	43142	0.11875		2	46347	0.2875
1	43152	0.11875		2	46445	0.2875
1	43188	0.08125		2	46491	0.297468
1	43246	0.125		2	46534	0.2625
1	43342	0.09375		2	46546	0.275
1	43750	0.0705128		2	46613	0.3
1	43786	0.1		2	46661	0.29375
1	43824	0.113924		2	46712	0.310127
1	43861	0.1125		2	47094	0.29375
1	44105	0.1		2	47538	0.30625
1	44509	0.0506329		2	47553	0.30625
1	44564	0.1		2	47595	0.30625
1	44668	0.1125		2	47635	0.30625
1	44693	0.1125		2	47761	0.3
1	44718	0.1125		2	47981	0.29375
1	44903	0.113924		2	48100	0.3
1	44915	0.113924		2	48151	0.297468
1	45062	0.1125		2	48447	0.325
1	45081	0.075		2	48701	0.358974
1	45122	0.107595		2	48836	0.26875
1	45236	0.10625		2	49462	0.29375
1	45305	0.05		2	49522	0.3
1	45351	0.113924		2	49533	0.30625
1	45398	0.120253		2	49672	0.30625
1	45524	0.06875		2	49808	0.30625
1	45586	0.108974		2	49903	0.144928
1	45605	0.113924		2	50588	0.303797
1	45672	0.125		2	51331	0.2875
1	45843	0.11875		2	51624	0.294872
1	46091	0.10625		2	52777	0.31875
1	46116	0.10625		2	53054	0.26875
1	46139	0.101266		2	53252	0.29375
1	46155	0.101266		2	53327	0.29375
1	46169	0.1		2	53373	0.2875
1	46198	0.102564		2	53463	0.30625
1	46241	0.125		2	54127	0.30625
1	46294	0.125		2	54270	0.30625
1	46416	0.120253		2	54485	0.278481
1	46471	0.05625		2	54681	0.30625
1	46484	0.11875		2	54970	0.30625
1	46559	0.11875		2	55215	0.28125
1	46599	0.10625		2	55317	0.2875
1	46637	0.126582		2	55756	0.275
1	46654	0.120253		2	55764	0.278481
1	46695	0.1125		2	56479	0.26875
1	46705	0.075		2	56769	0.2875
1	46857	0.09375		2	56936	0.30625
1	46868	0.08125		2	57166	0.30625
1	46943	0.06875		2	57245	0.2875
1	47006	0.1125		2	57396	0.29375
1	47027	0.1125		2	57446	0.29375
1	47070	0.09375		2	57663	0.3
1	47125	0.0616438		2	57815	0.29375
1	47149	0.1375		2	58049	0.30625
1	47205	0.0833333		2	58095	0.310127
1	47283	0.4		2	58188	0.3125
1	47310	0.08125		2	58345	0.31875
1	47341	0.246667		2	58359	0.30625
1	47373	0.132911		2	58439	0.31875
1	47415	0.1125		2	58484	0.3
1	47506	0.10625		2	58633	0.310127
1	47522	0.10625		2	58743	0.2875
1	47593	0.10625		2	58776	0.30625
1	47641	0.0886076		2	58835	0.297468
1	47649	0.0897436		2	58940	0.3125
1	47862	0.075		2	58948	0.3
1	47911	0.09375		2	59074	0.30625
1	47954	0.1		2	59164	0.2875
1	48003	0.1		2	60201	0.3
1	48165	0.0875		2	60370	0.30625
1	48272	0.06875		2	60440	0.3
1	48279	0.05625		2	60863	0.40625
1	48315	0.056962		2	61078	0.28125
1	48321	0.056962		2	61246	0.2875
1	48435	0.103896		2	61682	0.29375
1	48538	0.0949367		2	61900	0.225
1	48556	0.25		2	61918	0.21875
1	48584	0.211538		2	62015	0.2625
1	48611	0.160256		2	62027	0.2625
1	48633	0.1875		2	62046	0.08125
1	48763	0.168919		2	62096	0.10625
1	48792	0.0649351		2	62747	0.3
1	49102	0.09375		2	63076	0.29375
1	49190	0.10625		2	64208	0.3
1	49239	0.10625		2	64358	0.30625
1	49251	0.1125		2	64543	0.3
1	49299	0.1125		2	64715	0.262821
1	49399	0.120253		2	64828	0.256579
1	49611	0.0625		2	64836	0.266667
1	49960	0.0506329		2	64864	0.297468
1	49973	0.056962		2	65000	0.28481
1	49983	0.056962		2	65369	0.30625
1	50117	0.0714286		2	65410	0.26875
1	50189	0.05		2	65517	0.2625
1	51157	0.0949367		2	65864	0.2875
1	51278	0.05		2	66068	0.2875
1	51297	0.075		2	66079	0.291139
1	51303	0.14375		2	66444	0.2875
1	51344	0.075		2	66831	0.275
1	51365	0.10625		2	67248	0.272152
1	51453	0.1625		2	67309	0.275641
1	51588	0.0961538		2	67365	0.291139
1	51672	0.28125		2	67380	0.291139
1	51716	0.1		2	67474	0.28481
1	51784	0.075		2	67494	0.1375
1	52069	0.120253		2	67530	0.301282
1	52215	0.16875		2	67537	0.298701
1	52299	0.101266		2	67934	0.3
1	52471	0.10625		2	67984	0.2875
1	52480	0.10625		2	67995	0.2875
1	52542	0.11875		2	68078	0.075
1	52647	0.1125		2	68086	0.08125
1	52709	0.10625		2	68142	0.275
1	52741	0.115385		2	68170	0.28125
1	52808	0.126582		2	68215	0.105263
1	52821	0.11875		2	68230	0.28125
1	52853	0.11875		2	68408	0.28481
1	52870	0.11875		2	68441	0.278481
1	52944	0.1125		2	68551	0.28125
1	52967	0.1125		2	69006	0.2875
1	52994	0.11875		2	69022	0.288462
1	53016	0.113924		2	69040	0.297468
1	53161	0.101266		2	69049	0.126582
1	53193	0.2		2	69290	0.3
1	53226	0.1625		2	69309	0.3
1	53245	0.16875		2	69315	0.3
1	53254	0.130435		2	69440	0.30625
1	53287	0.138889		2	69489	0.30625
1	53293	0.19375		2	69594	0.3
1	53438	0.11875		2	69692	0.3
1	53447	0.11875		2	69809	0.3
1	53522	0.0875		2	69821	0.45625
1	53606	0.3625		2	69850	0.30625
1	53626	0.1125		2	69858	0.30625
1	53702	0.1125		2	69877	0.30625
1	53720	0.056962		2	69889	0.2875
1	53923	0.108974		2	70074	0.3
1	53930	0.107595		2	70145	0.29375
1	53971	0.115385		2	70269	0.28125
1	53979	0.113924		2	70557	0.291139
1	54023	0.09375		2	70649	0.2875
1	54065	0.1		2	70841	0.278481
1	54090	0.09375		2	70977	0.301282
1	54142	0.1		2	71140	0.3
1	54259	0.0875		2	71362	0.291139
1	54276	0.1125		2	71417	0.3125
1	54289	0.05		2	71598	0.29375
1	54324	0.107595		2	71664	0.28481
1	54353	0.125		2	71673	0.28481
1	54364	0.09375		2	71743	0.28125
1	54379	0.107595		2	71773	0.29375
1	54414	0.11875		2	71831	0.28125
1	54428	0.125		2	71889	0.3125
1	55398	0.0576923		2	71970	0.2875
1	57941	0.0759494		2	72288	0.316456
1	58082	0.1125		2	72309	0.303797
1	58109	0.113924		2	72371	0.3
1	58155	0.11875		2	72459	0.28125
1	58201	0.125		2	72470	0.2875
1	58412	0.11875		2	72504	0.2875
1	58428	0.126582		2	72585	0.275
1	58632	0.1125		2	72724	0.294872
1	58951	0.1		2	72788	0.146667
1	59011	0.107595		2	72795	0.135135
1	59380	0.10625		2	73268	0.2875
1	60170	0.120253		2	73342	0.29375
1	61240	0.11875		2	74051	0.28125
1	61842	0.125		2	74267	0.2875
1	62295	0.0696203		2	74461	0.291139
1	62529	0.1125		2	74480	0.297468
1	63151	0.11875		2	74489	0.291139
1	63383	0.1125		2	74545	0.275
1	63457	0.1125		2	74756	0.30625
1	63694	0.1125		2	74778	0.3
1	64067	0.120253		2	74802	0.3
1	64577	0.126582		2	74845	0.2875
1	65353	0.11875		2	74877	0.30625
1	66360	0.0821918		2	74966	0.326389
1	66371	0.0789474		2	75035	0.291139
1	66396	0.0833333		2	75270	0.303797
1	66523	0.10625		2	75311	0.2875
1	66553	0.107595		2	75628	0.2875
1	66640	0.153846		2	75648	0.2875
1	66656	0.15873		2	75926	0.30625
1	66681	0.143939		2	75998	0.310127
1	66699	0.141791		2	76034	0.303797
1	66766	0.142857		2	76080	0.3
1	66783	0.142857		2	76091	0.4375
1	66838	0.0819672		2	76817	0.266234
1	66867	0.135417		2	76826	0.15
1	67247	0.0609756		2	76881	0.297468
1	67281	0.0634921		2	77047	0.291139
1	67295	0.057971		2	77059	0.28481
1	67303	0.0694444		2	77409	0.28125
1	67421	0.101266		2	77485	0.3125
1	67504	0.101266		2	77679	0.3
1	67558	0.120253		2	77718	0.3125
1	67589	0.0878378		2	78043	0.266234
1	67610	0.125		2	78318	0.28125
1	68137	0.0723684		2	78703	0.2875
1	68163	0.18125		2	79431	0.28125
1	68310	0.3		2	79599	0.29375
1	68534	0.1125		2	80022	0.301282
1	68611	0.19375		2	80255	0.29375
1	68683	0.19375		2	80330	0.3
1	68693	0.1875		2	81012	0.25625
1	68707	0.170886		2	81362	0.29375
1	68836	0.0519481		2	81376	0.303797
1	68900	0.1625		2	81391	0.2875
1	68969	0.0875		2	81574	0.31875
1	68980	0.259494		2	81580	0.30625
1	69062	0.275		2	81907	0.291139
1	69126	0.10625		2	82387	0.3125
1	69153	0.10625		2	82649	0.26875
1	69196	0.25		2	83026	0.3125
1	69212	0.30625		2	83268	0.29375
1	69282	0.265823		2	83428	0.278481
1	69291	0.115385		2	83584	0.272152
1	69405	0.125		2	83891	0.2875
1	69447	0.125		2	84032	0.2875
1	69645	0.125		2	84112	0.2875
1	69737	0.11875		2	84485	0.275
1	69775	0.125		2	84516	0.28125
1	69856	0.11875		2	84563	0.303797
1	70075	0.11875		2	84606	0.309211
1	70108	0.11875		2	84681	0.29375
1	70286	0.125		2	84911	0.2875
1	70456	0.125		2	84959	0.3375
1	70612	0.11875		2	85015	0.3375
1	70654	0.125		2	85047	0.147436
1	70764	0.11875		2	85080	0.33125
1	70825	0.125		2	85090	0.28125
1	70851	0.125		2	85171	0.29375
1	70903	0.13125		2	85264	0.28125
1	70988	0.132911		2	85360	0.2875
1	71087	0.125		2	85401	0.275
1	71145	0.125		2	85419	0.259494
1	71213	0.125		2	85506	0.2875
1	71326	0.1375		2	85801	0.30625
1	71417	0.1125		2	85883	0.297468
1	71532	0.113924		2	85916	0.30625
1	71547	0.113924		2	86141	0.30625
1	71755	0.1125		2	86324	0.282895
1	71768	0.113924		2	86366	0.2625
1	71831	0.1125		2	86374	0.246835
1	71912	0.11875		2	86400	0.275
1	71929	0.11875		2	86461	0.275
1	72187	0.1125		2	86534	0.265823
1	72294	0.1		2	88206	0.29375
1	72367	0.1		2	90291	0.3
1	72546	0.11875		2	90636	0.30625
1	72882	0.10625		2	91179	0.311688
1	73298	0.0696203		2	91199	0.322785
1	74044	0.11875		2	91396	0.3
1	74192	0.11875		2	91916	0.314103
1	74391	0.1125		2	92663	0.45625
1	75081	0.11875		2	94029	0.30625
1	75187	0.11875		2	94212	0.3
1	76544	0.125		2	94835	0.3
1	76852	0.113924		2	95187	0.2875
1	76953	0.10625		2	95238	0.3
1	78018	0.113924		2	95716	0.291139
1	78832	0.10625		2	97518	0.31875
1	79082	0.09375		2	97566	0.3
1	79289	0.1		2	97587	0.30625
1	79340	0.0949367		2	98060	0.2875
1	79362	0.10625		2	98718	0.29375
1	79437	0.11875		2	98976	0.3125
1	79468	0.125		2	99000	0.3125
1	79893	0.113924		2	100936	0.3
1	80139	0.0949367		2	101033	0.2875
1	80180	0.0949367		2	101529	0.314103
1	80236	0.1125		2	101663	0.2875
1	80354	0.1125		2	101715	0.29375
1	80475	0.113924		2	102528	0.30625
1	80490	0.1125		2	103472	0.310127
1	80658	0.11875		2	104337	0.45
1	80943	0.29375		2	104618	0.2875
1	81085	0.125		2	105508	0.278481
1	81132	0.125		2	106113	0.13125
1	81169	0.113924		2	106550	0.2875
1	81189	0.11875		2	106585	0.26875
1	81299	0.125		2	106690	0.29375
1	81383	0.11875		2	106756	0.126582
1	81514	0.125		2	106886	0.3
1	81630	0.125		2	108165	0.297468
1	81861	0.13125		2	108245	0.2875
1	81889	0.11875		2	108295	0.297468
1	81900	0.1125		2	108305	0.3
1	82388	0.13125		2	108358	0.26875
1	82692	0.101266		2	108367	0.26875
1	82891	0.11875		2	108395	0.224359
1	83476	0.125		2	108575	0.276316
1	83514	0.13125		2	108608	0.304054
1	83540	0.125		2	108751	0.266667
1	83623	0.11875		2	108768	0.236842
1	83646	0.11875		2	108821	0.262821
1	83904	0.10625		2	108886	0.269737
1	83919	0.0625		2	108902	0.416667
1	84297	0.125		2	108962	0.278481
1	84528	0.11875		2	108994	0.26875
1	84901	0.125		2	109171	0.291139
1	85026	0.125		2	109251	0.28481
1	85103	0.120253		2	109321	0.3125
1	85113	0.113924		2	109336	0.30625
1	85532	0.11875		2	109483	0.224359
1	85575	0.0890411		2	109597	0.303797
1	85585	0.126582		2	109606	0.303797
1	86377	0.075		2	109625	0.303797
1	87002	0.11875		2	109676	0.30625
1	87115	0.125		2	109738	0.3125
1	87128	0.11875		2	109998	0.3
1	87519	0.125		2	110014	0.3
1	87763	0.113924		2	110024	0.3
1	88456	0.10625		2	110043	0.2875
1	88484	0.1125		2	110140	0.3
1	89427	0.0822785		2	110243	0.30625
1	90446	0.06875		2	110261	0.3125
1	90500	0.107595		2	110344	0.3
1	90809	0.132911		2	110378	0.275
1	90917	0.075		2	110407	0.275
1	90947	0.08125		2	110485	0.303797
1	91090	0.101266		2	110522	0.301282
1	91715	0.0759494		2	111095	0.2875
1	91894	0.075		2	111188	0.275
1	91909	0.11875		2	111810	0.291139
1	91954	0.0759494		2	112337	0.41875
1	92052	0.0822785		2	112360	0.43125
1	92227	0.11875		2	113673	0.4
1	92417	0.08125		2	113927	0.4
1	92450	0.11875		2	113991	0.398649
1	92592	0.075		2	114007	0.409722
1	92655	0.125		2	114059	0.31875
1	92872	0.1125		2	114084	0.2625
1	92893	0.075		2	114170	0.25
1	93019	0.113924		2	114192	0.4875
1	93192	0.11875		2	114208	0.25974
1	93275	0.125		2	114218	0.325
1	93666	0.11875		2	114237	0.30303
1	93713	0.125		2	114262	0.3125
1	93915	0.13125		2	114307	0.225
1	94059	0.08125		2	114327	0.2125
1	94065	0.125		2	114442	0.43125
1	94080	0.125		2	114479	0.43125
1	94138	0.125		2	114507	0.4375
1	94145	0.14375		2	114560	0.40625
1	94174	0.075		2	114567	0.39375
1	94210	0.120253		2	114594	0.39375
1	94440	0.11875		2	114716	0.415584
1	94534	0.10625		2	114911	0.441176
1	94607	0.125		2	115012	0.422078
1	94627	0.125		2	115142	0.417722
1	94784	0.125		2	116549	0.41875
1	94831	0.125		2	116559	0.40625
1	94893	0.11875		2	116668	0.43125
1	94963	0.1125		2	116847	0.4375
1	94979	0.075		2	116904	0.425
1	94988	0.06875		2	117355	0.425
1	95019	0.0649351		2	117507	0.43125
1	95031	0.075		2	117668	0.425
1	95187	0.11875		2	117767	0.3875
1	95334	0.11875		2	117821	0.4
1	95392	0.113924		2	117950	0.4125
1	95531	0.125		2	118093	0.4
1	95572	0.0875		2	118238	0.378205
1	95595	0.125		2	118318	0.425
1	95614	0.125		2	118547	0.41875
1	95679	0.1125		2	118575	0.411392
1	95929	0.1125		2	118775	0.4375
1	96071	0.1125		2	118823	0.45
1	96441	0.1125		2	118907	0.435897
1	96688	0.1125		2	118939	0.43125
1	96855	0.125		2	118962	0.41875
1	96881	0.0890411		2	119169	0.43125
1	96895	0.126582		2	119326	0.41875
1	96962	0.126582		2	119352	0.0696203
1	97274	0.115385		2	119386	0.425
1	97307	0.0506329		2	119521	0.44375
1	97355	0.115385		2	120219	0.4375
1	97369	0.11875		2	120292	0.40625
1	97426	0.11875		2	120989	0.411392
1	97552	0.11875		2	121573	0.43038
1	97587	0.11875		2	121792	0.4125
1	97819	0.0625		2	121807	0.40625
1	97862	0.10625		2	121835	0.436709
1	97882	0.1125		2	121987	0.43125
1	97908	0.06875		2	122004	0.425
1	98032	0.115385		2	122046	0.410256
1	98046	0.0705128		2	122086	0.366667
1	98115	0.1125		2	123024	0.4
1	98203	0.1125		2	123137	0.4375
1	98225	0.1125		2	123495	0.0694444
1	98274	0.11875		2	123692	0.0655738
1	98303	0.1125		2	123706	0.35625
1	98321	0.0696203		2	123717	0.056962
1	98439	0.0886076		2	123760	0.075
1	98713	0.10625		2	124883	0.416667
1	98778	0.11875		2	125078	0.43038
1	98918	0.126582		2	125562	0.43038
1	99006	0.11875		2	126091	0.43125
1	99222	0.11875		2	126168	0.43038
1	99267	0.05625		2	126232	0.44375
1	99286	0.05625		2	126268	0.303797
1	99368	0.120253		2	126361	0.44375
1	99483	0.05		2	126370	0.4625
1	99561	0.0632911		2	126395	0.44375
1	99585	0.113924		2	126421	0.44375
1	99696	0.08125		2	126463	0.45
1	99804	0.09375		2	126524	0.4375
1	99911	0.1125		2	126562	0.43038
1	99960	0.06875		2	126619	0.449367
1	100017	0.113924		2	126720	0.41875
1	100103	0.1		2	126760	0.339744
1	103833	0.126582		2	127542	0.425
1	103897	0.08125		2	128073	0.4375
1	103911	0.11875		2	129227	0.43038
1	103929	0.120253		2	129372	0.425
1	104002	0.11875		2	129953	0.424051
1	104166	0.056962		2	130131	0.378205
1	104818	0.159091		2	130277	0.417722
1	105297	0.0506329		2	130330	0.40625
1	106333	0.162338		2	130442	0.45
1	106357	0.16		2	130504	0.4375
1	106444	0.0775862		2	130639	0.4375
1	118543	0.152174		2	130710	0.05625
1	118797	0.0723684		2	130821	0.4375
1	119089	0.0625		2	130861	0.43125
1	119096	0.0638298		2	131003	0.417722
1	119103	0.0625		2	131256	0.41875
1	119110	0.0625		2	131270	0.425
1	119121	0.0566038		2	131307	0.405063
1	119456	0.109589		2	131670	0.41875
1	119462	0.05		2	131957	0.43125
1	120460	0.0890411		2	132059	0.43038
1	120549	0.261538		2	132352	0.43125
1	120577	0.201613		2	132364	0.4375
1	120584	0.174603		2	132431	0.425
1	120978	0.0632911		2	132712	0.4125
1	121029	0.101266		2	132737	0.425
1	121147	0.1875		2	132812	0.43038
1	121173	0.4		2	132826	0.429487
1	122736	0.09375		2	132899	0.436709
1	122826	0.2625		2	133008	0.4125
1	123102	0.0519481		2	133301	0.411392
1	123680	0.0512821		2	133676	0.103896
1	123831	0.151899		2	133855	0.41875
1	123938	0.0512821		2	134431	0.4125
1	123975	0.056962		2	134450	0.43125
1	123984	0.056962		2	134859	0.449367
1	124140	0.0526316		2	135089	0.4375
1	124146	0.0526316		2	135130	0.425
1	126801	0.05625		2	135194	0.425
1	126842	0.132911		2	136813	0.40625
1	127269	0.103896		2	136820	0.40625
1	127606	0.153333		2	136986	0.449367
1	128766	0.126582		2	137272	0.4375
1	128780	0.0822785		2	137295	0.425
1	128814	0.125		2	137311	0.4375
1	128877	0.125		2	137966	0.411392
1	128960	0.126582		2	138149	0.449367
1	128970	0.126582		2	138317	0.43125
1	128986	0.125		2	144926	0.40625
1	129039	0.120253		2	144936	0.4125
1	129150	0.125		2	145012	0.43125
1	129269	0.1		2	145226	0.424051
1	129359	0.0714286		2	145296	0.41875
1	129413	0.0641026		2	145367	0.4375
1	129512	0.125		2	145376	0.4375
1	129602	0.125		2	145393	0.425
1	129635	0.08125		2	145431	0.4375
1	129728	0.08125		2	145858	0.443038
1	129752	0.125		2	145891	0.44375
1	129803	0.11875		2	146010	0.41875
1	130085	0.217105		2	146049	0.41875
1	130161	0.0519481		2	146105	0.402597
1	130193	0.107595		2	146624	0.424051
1	130251	0.115385		2	146698	0.4375
1	130314	0.11875		2	146826	0.429487
1	130351	0.125		2	147114	0.405797
1	130610	0.10625		2	147581	0.405063
1	130729	0.11875		2	147594	0.43125
1	130833	0.075		2	147658	0.4125
1	130939	0.0696203		2	147681	0.425
1	130954	0.05625		2	147702	0.41875
1	131159	0.075		2	147896	0.425
1	131325	0.125		2	149775	0.398734
1	131351	0.11875		2	150085	0.4375
1	131357	0.075		2	150223	0.44375
1	131387	0.11875		2	150914	0.425
1	131425	0.10625		2	151401	0.417722
1	131438	0.10625		2	151517	0.425
1	131448	0.10625		2	151652	0.09375
1	131494	0.0822785		2	151666	0.0875
1	131575	0.075		2	152064	0.05625
1	131623	0.0519481		2	152118	0.1
1	131634	0.14375		2	152155	0.1
1	131655	0.11875		2	152428	0.41875
1	131670	0.13125		2	152504	0.425
1	131676	0.21875		2	152510	0.43125
1	131685	0.128205		2	152536	0.443038
1	131765	0.0822785		2	152547	0.45
1	131818	0.139241		2	152564	0.44375
1	131851	0.120253		2	152619	0.379747
1	131960	0.1125		2	152632	0.371795
1	131969	0.113924		2	152725	0.217105
1	132053	0.126582		2	152735	0.0592105
1	132204	0.0875		2	152761	0.315068
1	132266	0.125		2	152982	0.313333
1	132433	0.1125		2	153712	0.411392
1	132519	0.11875		2	154078	0.353333
1	132606	0.125		2	154475	0.41875
1	132694	0.125		2	154964	0.10625
1	132723	0.0822785		2	155036	0.3375
1	132804	0.1125		2	155165	0.39375
1	132875	0.06875		2	155245	0.40625
1	132984	0.125		2	155345	0.367089
1	133051	0.125		2	155494	0.4125
1	133078	0.120253		2	156030	0.40625
1	133124	0.11875		2	156325	0.405063
1	133246	0.11875		2	156437	0.346154
1	133475	0.1375		2	156800	0.425
1	133488	0.13125		2	157114	0.44375
1	133498	0.11875		2	157164	0.4375
1	133588	0.126582		2	157194	0.436709
1	133608	0.0822785		2	157300	0.43125
1	133711	0.11875		2	157367	0.45
1	133807	0.075		2	157596	0.262712
1	134011	0.126582		2	157607	0.4375
1	134026	0.08125		2	157950	0.406667
1	134137	0.120253		2	158219	0.468254
1	134184	0.08125		2	158278	0.413333
1	134442	0.11875		2	158408	0.443548
1	134521	0.075		2	159404	0.443038
1	135706	0.125		2	159507	0.424051
1	135809	0.1125		2	159821	0.44375
1	135892	0.125		2	160756	0.425
1	136036	0.125		2	161303	0.40625
1	136149	0.11875		2	161598	0.4375
1	136160	0.11875		2	162853	0.4375
1	136209	0.125		2	162959	0.4375
1	136307	0.13125		2	163256	0.425
1	136501	0.06875		2	163480	0.425
1	136513	0.06875		2	164206	0.4125
1	136630	0.05625		2	164352	0.425
1	136741	0.10625		2	164526	0.43125
1	136764	0.1		2	164739	0.45
1	136851	0.107595		2	164808	0.43125
1	136894	0.11875		2	164845	0.43125
1	136923	0.11875		2	164936	0.43125
1	136932	0.11875		2	164979	0.425
1	136992	0.0821918		2	165385	0.379747
1	137002	0.25625		2	165449	0.423077
1	137076	0.11875		2	166318	0.4375
1	137095	0.125		2	166661	0.46875
1	137208	0.125		2	166706	0.09375
1	137268	0.126582		2	166759	0.339744
1	137452	0.1125		2	166772	0.0886076
1	137538	0.13125		2	166833	0.401316
1	137563	0.13125		2	166844	0.4
1	137783	0.0822785		2	166900	0.491071
1	137993	0.125		2	167354	0.157895
1	138923	0.1125		2	167372	0.15873
1	139092	0.11875		2	167559	0.373418
1	139333	0.0759494		2	167667	0.443038
1	139358	0.11875		2	167721	0.4375
1	139559	0.11875		2	167753	0.4375
1	140068	0.1125		2	167791	0.43038
1	140278	0.075		2	167852	0.417722
1	140336	0.1125		2	167858	0.417722
1	140693	0.11875		2	168036	0.05625
1	140988	0.113924		2	168942	0.425
1	141270	0.0822785		2	169023	0.425
1	141662	0.1125		2	169420	0.443038
1	141834	0.11875		2	169684	0.43125
1	142197	0.0661765		2	169843	0.449367
1	143165	0.11875		2	169942	0.424051
1	143282	0.0506329		2	170063	0.424051
1	144551	0.1125		2	170325	0.425
1	144843	0.0822785		2	170401	0.43125
1	145345	0.1125		2	170564	0.425
1	145707	0.0949367		2	170580	0.43125
1	146252	0.126582		2	170845	0.43125
1	147901	0.121795		2	171064	0.4375
1	149773	0.120253		2	171071	0.425
1	150005	0.125		2	171194	0.425
1	150613	0.10625		2	171314	0.44375
1	150754	0.11875		2	171326	0.449367
1	150927	0.13125		2	171806	0.41875
1	150976	0.0705128		2	171839	0.425
1	151085	0.113924		2	171883	0.4375
1	151226	0.125		2	171903	0.4625
1	151239	0.125		2	172664	0.436709
1	151264	0.125		2	172781	0.41875
1	151576	0.10625		2	172960	0.43125
1	152259	0.10625		2	173918	0.41875
1	152418	0.10625		2	174047	0.411392
1	152492	0.1125		2	174294	0.425
1	152739	0.11875		2	174870	0.4375
1	153207	0.125		2	175226	0.416667
1	153645	0.11875		2	175276	0.43038
1	154911	0.0506329		2	175329	0.424051
1	156265	0.11875		2	175359	0.4375
1	156685	0.102564		2	175762	0.424051
1	156701	0.16875		2	175788	0.4375
1	156789	0.225		2	176223	0.43125
1	156984	0.113924		2	176482	0.443038
1	157018	0.113924		2	177319	0.44375
1	157040	0.075		2	177785	0.4
1	157275	0.11875		2	178588	0.425
1	157363	0.125		2	178672	0.43125
1	157468	0.08125		2	178765	0.41875
1	157551	0.125		2	178949	0.425
1	157608	0.125		2	179828	0.435897
1	157770	0.08125		2	179882	0.09375
1	157854	0.0949367		2	180214	0.40625
1	157900	0.0584416		2	180451	0.41875
1	158022	0.05		2	180502	0.4125
1	158347	0.125		2	180849	0.4125
1	158452	0.1875		2	180896	0.43038
1	158650	0.0844156		2	182124	0.287671
1	158788	0.284314		2	182156	0.391026
1	158819	0.181818		2	182795	0.43125
1	158839	0.0822785		2	183454	0.43125
1	158943	0.173077		2	183751	0.4375
1	159089	0.0576923		2	184285	0.425
1	159185	0.0506329		2	184503	0.43125
1	159216	0.13125		2	184565	0.40625
1	159228	0.139241		2	184716	0.398734
1	159264	0.175		2	185148	0.43125
1	159282	0.0696203		2	185456	0.43125
1	159324	0.211268		2	185513	0.43038
1	159352	0.21875		2	185521	0.41875
1	159360	0.2125		2	185614	0.425
1	159375	0.183544		2	185697	0.278571
1	159397	0.0897436		2	185780	0.347222
1	159446	0.101266		2	185826	0.401316
1	159484	0.23125		2	185919	0.416667
1	159594	0.18125		2	185957	0.423077
1	159672	0.075		2	186033	0.3375
1	159801	0.125		2	186171	0.44375
1	159821	0.1125		2	186304	0.425
1	159828	0.1125		2	186498	0.4
1	159962	0.0897436		2	186509	0.41875
1	159992	0.0886076		2	186546	0.39375
1	160077	0.11875		2	186639	0.185714
1	160148	0.11875		2	186769	0.213235
1	160168	0.11875		2	186819	0.425
1	160204	0.1125		2	186993	0.45
1	160454	0.13125		2	187165	0.449367
1	160642	0.06875		2	187171	0.449367
1	160707	0.075		2	187228	0.44375
1	160779	0.10625		2	187394	0.43125
1	160801	0.10625		2	187665	0.4125
1	160920	0.125		2	187687	0.43125
1	160986	0.0822785		2	188424	0.4375
1	161393	0.06875		2	188557	0.44375
1	161412	0.1375		2	188850	0.425
1	161419	0.123377		2	188942	0.425
1	161426	0.1375		2	189741	0.43038
1	161495	0.118421		2	189886	0.3875
1	161736	0.15		2	190305	0.4125
1	161899	0.08125		2	190753	0.44375
1	162339	0.1125		2	190830	0.43125
1	162806	0.11875		2	191054	0.425
1	162825	0.11875		2	191211	0.44375
1	162864	0.11875		2	191555	0.4125
1	163055	0.0576923		2	192207	0.417722
1	163167	0.05625		2	192216	0.417722
1	163177	0.101266		2	193059	0.384615
1	163202	0.0506329		2	193070	0.398734
1	163596	0.0886076		2	193077	0.0625
1	163617	0.107595		2	193134	0.40625
1	163633	0.0886076		2	193150	0.39375
1	163642	0.0886076		2	193164	0.39375
1	163663	0.1		2	193247	0.40625
1	163670	0.11194		2	193355	0.05625
1	163757	0.0875		2	193426	0.43125
1	163814	0.075		2	193472	0.44375
1	163850	0.05		2	193591	0.436709
1	163916	0.0506329		2	193631	0.423077
1	164076	0.075		2	193666	0.411392
1	164102	0.11875		2	193768	0.455696
1	164229	0.056962		2	193869	0.43125
1	164495	0.0632911		2	194026	0.43125
1	164766	0.125		2	194038	0.44375
1	164903	0.125		2	194255	0.425
1	164931	0.125		2	194330	0.43125
1	165092	0.11875		2	194354	0.41875
1	165099	0.06875		2	194594	0.417722
1	165345	0.125		2	194697	0.424051
1	165543	0.08125		2	194705	0.411392
1	165979	0.11875		2	194713	0.424051
1	166440	0.1125		2	194770	0.436709
1	166773	0.125		2	194803	0.43125
1	167171	0.120253		2	194885	0.425
1	167312	0.0696203		2	195070	0.43125
1	167320	0.107595		2	195475	0.4
1	167326	0.0696203		2	195481	0.4
1	167381	0.113924		2	195620	0.422078
1	167398	0.06875		2	195667	0.424051
1	167406	0.11875		2	195676	0.425
1	167438	0.125		2	195737	0.43038
1	167599	0.120253		2	196102	0.43038
1	167823	0.1125		2	196210	0.417722
1	167894	0.075		2	196261	0.43038
1	167915	0.11875		2	196278	0.425
1	168043	0.0506329		2	196330	0.4375
1	168109	0.1125		2	196381	0.4375
1	168409	0.1125		2	196455	0.429688
1	168598	0.08125		2	196465	0.491667
1	168605	0.125		2	196472	0.47541
1	168755	0.11875		2	196493	0.388889
1	168849	0.11875		2	196743	0.375
1	168880	0.1125		2	196759	0.376923
1	168985	0.075		2	196848	0.401408
1	169068	0.1125		2	196896	0.395833
1	169158	0.06875		2	196993	0.11875
1	169167	0.05		2	197065	0.0875
1	169175	0.05625		2	197104	0.0808824
1	169192	0.0625		2	197309	0.424051
1	169204	0.0625		2	197323	0.43038
1	169231	0.0759494		2	197438	0.425
1	169863	0.10625		2	197617	0.43125
1	170052	0.10625		2	197642	0.41875
1	170248	0.1125		2	197764	0.43125
1	170502	0.120253		2	197852	0.18125
1	170613	0.1125		2	197891	0.2375
1	170628	0.11875		2	197920	0.21519
1	170665	0.0506329		2	197939	0.21875
1	170814	0.0696203		2	198080	0.44375
1	170931	0.1125		2	198216	0.436709
1	171150	0.1125		2	198632	0.4125
1	171576	0.0632911		2	198656	0.4125
1	172752	0.107595		2	198827	0.424051
1	172972	0.120253		2	198850	0.41875
1	173081	0.1125		2	199070	0.40625
1	173407	0.05		2	199184	0.423077
1	173413	0.05		2	199304	0.403846
1	173453	0.11875		2	199383	0.417722
1	173497	0.11875		2	199566	0.424051
1	173712	0.08125		2	199574	0.4125
1	173755	0.0822785		2	199708	0.43125
1	173788	0.13125		2	199780	0.41875
1	173923	0.237179		2	200220	0.425
1	173993	0.126582		2	201069	0.41875
1	174060	0.1125		2	201107	0.43125
1	174155	0.08125		2	201352	0.41875
1	174270	0.125		2	201495	0.43125
1	174470	0.2375		2	201580	0.405063
1	174692	0.149254		2	201595	0.40625
1	174718	0.05		2	201676	0.44375
1	174826	0.06875		2	201699	0.44375
1	174946	0.125		2	202019	0.4125
1	175023	0.126582		2	202114	0.41875
1	175207	0.125		2	202147	0.436709
1	175445	0.125		2	202166	0.436709
1	175580	0.125		2	202220	0.425
1	175592	0.125		2	202428	0.40625
1	175645	0.11875		2	202439	0.41875
1	175652	0.11875		2	203651	0.424051
1	175671	0.11875		2	204148	0.43125
1	175680	0.11875		2	204185	0.4125
1	175688	0.11875		2	204350	0.4
1	175711	0.1125		2	204439	0.424051
1	175717	0.1125		2	204541	0.41875
1	175963	0.11875		2	204676	0.4375
1	176019	0.06875		2	204773	0.417722
1	176046	0.06875		2	205078	0.4125
1	176101	0.0949367		2	205180	0.310811
1	176235	0.11875		2	205713	0.41875
1	176244	0.08125		2	207436	0.41875
1	176285	0.06875		2	207503	0.425
1	176402	0.0625		2	208138	0.45
1	176710	0.08125		2	208185	0.43125
1	176724	0.11875		2	208655	0.429487
1	176790	0.125		2	208953	0.4375
1	176855	0.125		2	209124	0.425
1	177111	0.0822785		2	209212	0.4125
1	177119	0.121795		2	209583	0.411392
1	177155	0.13125		2	209613	0.39375
1	177176	0.11875		2	209765	0.425
1	177191	0.11875		2	210143	0.428571
1	177242	0.125		2	210636	0.4375
1	177249	0.075		2	210675	0.425
1	177270	0.120253		2	211920	0.43125
1	177309	0.125		2	211935	0.4375
1	177415	0.0632911		2	211977	0.425
1	177484	0.125		2	212137	0.425
1	177580	0.125		2	212181	0.43125
1	177587	0.125		2	212235	0.39375
1	177617	0.125		2	212373	0.44375
1	177707	0.075		2	212379	0.44375
1	177777	0.0759494		2	212443	0.40625
1	177786	0.11875		2	212960	0.41875
1	177901	0.11875		2	213099	0.392405
1	177940	0.11875		2	213123	0.384615
1	177954	0.11875		2	213138	0.0822785
1	178006	0.10625		2	213160	0.35625
1	178041	0.120253		2	213199	0.41875
1	178079	0.0789474		2	213350	0.425
1	178087	0.0789474		2	213368	0.4375
1	178171	0.10625		2	213646	0.425
1	178199	0.126582		2	213834	0.4375
1	178302	0.10625		2	213872	0.41875
1	178363	0.075		2	213960	0.429487
1	178383	0.1		2	213997	0.428571
1	178397	0.0875		2	214079	0.436709
1	178422	0.056962		2	215349	0.424051
1	178522	0.1375		2	215487	0.4375
1	178766	0.0632911		2	215651	0.44375
1	179010	0.06875		2	215670	0.45
1	179025	0.1		2	215677	0.45
1	179061	0.107595		2	215832	0.43125
1	180701	0.0649351		2	215940	0.4375
1	180745	0.0632911		2	215969	0.425
1	180781	0.0696203		2	216023	0.443038
1	181333	0.1125		2	216133	0.38125
1	181426	0.06875		2	216903	0.448718
1	181593	0.113924		2	216935	0.435897
1	181687	0.0949367		2	216972	0.436709
1	181718	0.0769231		2	217086	0.425
1	181748	0.0649351		2	217271	0.4125
1	182029	0.11875		2	217331	0.43125
1	182040	0.11875		2	217451	0.443038
1	182077	0.125		2	217852	0.41875
1	182137	0.08125		2	217876	0.424051
1	182150	0.125		2	218164	0.43038
1	182188	0.10625		2	218215	0.416667
1	182233	0.075		2	218252	0.416667
1	182380	0.11039		2	218288	0.4375
1	182397	0.116883		2	218331	0.4375
1	182546	0.0723684		2	218521	0.398734
1	182625	0.05		2	218659	0.417722
1	182639	0.10625		2	218669	0.425
1	182659	0.10625		2	218691	0.41875
1	182692	0.1		2	218724	0.40625
1	182714	0.05625		2	218810	0.417722
1	182756	0.10625		2	219110	0.425
1	182992	0.08125		2	219121	0.425
1	183086	0.0506329		2	219137	0.425
1	183121	0.056962		2	219408	0.425
1	183228	0.0875		2	220043	0.3875
1	183346	0.125		2	220129	0.40625
1	183558	0.0632911		2	221313	0.436709
1	183743	0.0696203		2	221466	0.384615
1	183803	0.0705128		2	221553	0.4
1	183839	0.132911		2	221605	0.398734
1	183845	0.0759494		2	222775	0.398649
1	184049	0.1125		2	222929	0.386076
1	184106	0.1125		2	223061	0.417722
1	184137	0.11875		2	223488	0.425
1	184256	0.1125		2	223520	0.425
1	184276	0.1125		2	223617	0.4125
1	184287	0.1125		2	223737	0.425
1	184299	0.0733333		2	223743	0.425
1	184327	0.113924		2	223928	0.43125
1	184375	0.107595		2	223955	0.425
1	184422	0.101266		2	224012	0.43038
1	184457	0.0526316		2	224073	0.423077
1	184594	0.11875		2	224092	0.425
1	184640	0.09375		2	224124	0.4375
1	184649	0.11875		2	224135	0.425
1	184721	0.1		2	224201	0.41875
1	184858	0.1125		2	224301	0.424051
1	185237	0.1125		2	224412	0.4125
1	185459	0.0723684		2	224791	0.41875
1	185533	0.0808824		2	224930	0.425
1	185892	0.108974		2	224945	0.41875
1	186080	0.0759494		2	224967	0.425
1	186286	0.11875		2	225064	0.4
1	186365	0.08125		2	225152	0.4125
1	186538	0.11875		2	225216	0.425
1	187509	0.11875		2	225317	0.424051
1	187596	0.13125		2	225357	0.424051
1	187974	0.11875		2	225464	0.398734
1	188035	0.11875		2	225503	0.40625
1	188252	0.11875		2	225531	0.40625
1	189322	0.11875		2	225562	0.4125
1	189837	0.0822785		2	225711	0.4375
1	190396	0.221519		2	225794	0.41875
1	190786	0.173077		2	225822	0.425
1	190892	0.164474		2	225875	0.425
1	190943	0.175		2	225988	0.4125
1	192552	0.15625		2	226024	0.4125
1	192836	0.15625		2	226177	0.40625
1	193932	0.20625		2	226268	0.424051
1	194123	0.1625		2	226309	0.442308
1	194204	0.16875		2	226516	0.392405
1	194698	0.2125		2	226778	0.40625
1	194757	0.1625		2	226863	0.40625
1	194844	0.16875		2	227023	0.41875
1	195136	0.0506329		2	227045	0.35
1	195254	0.2		2	227160	0.0625
1	195334	0.2		2	227168	0.411392
1	195934	0.21875		2	227185	0.424051
1	196026	0.16875		2	227198	0.46875
1	196178	0.1625		2	227205	0.056962
1	196186	0.1625		2	227310	0.43125
1	196293	0.15		2	227488	0.43038
1	196327	0.16875		2	228115	0.39375
1	196736	0.15625		2	228453	0.443038
1	196799	0.15625		2	228521	0.43125
1	196865	0.15		2	228876	0.41875
1	197317	0.1625		2	229094	0.0759494
1	197379	0.15625		2	229189	0.43038
1	197424	0.164557		2	229243	0.41875
1	197437	0.202532		2	229275	0.425
1	197511	0.16875		2	229345	0.41875
1	197654	0.1875		2	229447	0.403846
1	197811	0.158228		2	229458	0.397436
1	197961	0.175		2	235162	0.0655738
1	198085	0.05		2	235177	0.0666667
1	199556	0.1625		2	235237	0.0677966
1	200011	0.2125		2	242350	0.21519
1	200785	0.173077		2	242367	0.386076
1	201007	0.15625		2	242432	0.304348
1	201020	0.15625		2	242458	0.41875
1	201080	0.1625		2	242572	0.41875
1	201164	0.175		2	242654	0.4125
1	201217	0.1625		2	242711	0.40625
1	201262	0.1625		2	242771	0.4125
1	201560	0.2125		2	242818	0.4125
1	201819	0.19863		2	242886	0.403846
1	201834	0.204225		2	242924	0.386076
1	202131	0.1625		2	243010	0.361842
1	202666	0.075		2	243115	0.341463
1	202797	0.392405		2	243344	0.326923
1	202821	0.227848		2	243419	0.09375
1	202886	0.21519		2	243642	0.4
1	203360	0.15625		2	243656	0.4
1	203468	0.19375		2	243664	0.468254
1	204126	0.15625		2	243732	0.43038
1	204403	0.16875		2	243746	0.43125
1	205489	0.2		2	243843	0.429487
1	205765	0.160256		2	244166	0.425
1	206108	0.15625		2	244202	0.43125
1	206262	0.15625		2	244477	0.4375
1	206291	0.2		2	244574	0.424051
1	206867	0.175		2	244736	0.41875
1	209279	0.183544		2	245309	0.4125
1	209504	0.173077		2	245338	0.417722
1	209606	0.1625		2	245365	0.41875
1	210196	0.175		2	245509	0.4375
1	210973	0.170886		2	245573	0.41875
1	211407	0.1625		2	245706	0.41875
1	212083	0.1625		2	245748	0.41875
1	212349	0.2		2	245841	0.4375
1	212589	0.20625		2	245969	0.425
1	212679	0.16875		2	246032	0.429487
1	212861	0.175325		2	246170	0.425
1	212927	0.175		2	246381	0.4125
1	213228	0.16875		2	246488	0.4125
1	213235	0.16875		2	246532	0.43125
1	213245	0.16875		2	246593	0.4
1	213267	0.158228		2	246689	0.417722
1	213480	0.1625		2	246702	0.424051
1	213693	0.1625		2	246737	0.40625
1	213714	0.1625		2	246803	0.40625
1	213832	0.15625		2	247100	0.417722
1	214196	0.164557		2	247171	0.3875
1	214370	0.20625		2	247287	0.4125
1	214377	0.1625		2	247532	0.41875
1	214384	0.16875		2	247541	0.41875
1	214443	0.170886		2	247578	0.405063
1	214460	0.202532		2	247694	0.411392
1	214529	0.202532		2	247731	0.4125
1	214559	0.177215		2	247897	0.425
1	214775	0.0949367		2	248485	0.398734
1	215222	0.192308		2	248891	0.425
1	215256	0.196203		2	248900	0.425
1	215305	0.158228		2	248929	0.43125
1	215401	0.1625		2	249282	0.297468
1	215411	0.196203		2	249425	0.375
1	215428	0.158228		2	249598	0.0795455
1	215438	0.208861		2	260072	0.4125
1	215468	0.177215		2	260130	0.39375
1	215509	0.15625		2	260400	0.41875
1	215711	0.20625		2	260520	0.4375
1	215756	0.05		2	260593	0.4125
1	215776	0.21875		2	260685	0.40625
1	215833	0.173077		2	260737	0.41875
1	216716	0.2		2	260761	0.175
1	217210	0.1625		2	260788	0.425
1	217780	0.1625		2	260807	0.4125
1	217853	0.15625		2	260960	0.41875
1	217910	0.164557		2	260976	0.425
1	217923	0.164557		2	261037	0.4
1	217966	0.1625		2	261156	0.350649
1	217990	0.1625		2	261183	0.4
1	218299	0.166667		2	261234	0.4125
1	218584	0.164557		2	261246	0.4125
1	218684	0.1625		2	261253	0.41875
1	219137	0.15625		2	261366	0.38125
1	219202	0.1625		2	261372	0.38125
1	219258	0.1625		2	262323	0.41875
1	219433	0.164557		2	262837	0.425
1	219457	0.158228		2	263487	0.424051
1	219473	0.164557		2	263572	0.43125
1	219551	0.15625		2	263962	0.41875
1	219576	0.15625		2	264674	0.425
1	219610	0.15625		2	265508	0.41875
1	219716	0.160256		2	265542	0.41875
1	219899	0.1625		2	265559	0.41875
1	219923	0.1625		2	266000	0.417722
1	220053	0.16875		2	266130	0.41875
1	220116	0.1625		2	266256	0.4
1	220514	0.160256		2	266587	0.43038
1	220524	0.160256		2	266667	0.424051
1	220600	0.16875		2	266836	0.43125
1	220768	0.19403		2	266855	0.41875
1	220797	0.227273		2	267380	0.417722
1	220874	0.217391		2	267386	0.417722
1	221074	0.183544		2	268124	0.43125
1	221118	0.175		2	268534	0.425
1	221138	0.175		2	268579	0.425
1	221147	0.175		2	268726	0.45
1	221359	0.1625		2	268788	0.425
1	221405	0.1625		2	268844	0.4125
1	221502	0.175		2	268885	0.41875
1	221523	0.158228		2	269022	0.398734
1	221577	0.16875		2	269038	0.4875
1	221800	0.16875		2	269100	0.291139
1	221834	0.1125		2	269133	0.34375
1	221916	0.16875		2	269169	0.2875
1	221924	0.175		2	269181	0.40625
1	221961	0.177215		2	269334	0.28125
1	222096	0.11875		2	269388	0.48125
1	222134	0.15625		2	269411	0.39375
1	222144	0.15625		2	269426	0.375
1	222161	0.125		2	269480	0.35625
1	222167	0.275		2	269513	0.46875
1	222187	0.15625		2	269551	0.4875
1	222246	0.1625		2	269584	0.365079
1	222299	0.1625		2	269611	0.48125
1	222539	0.164557		2	269698	0.398734
1	222779	0.177215		2	269704	0.315789
1	222820	0.16875		2	269714	0.3875
1	222838	0.16875		2	269723	0.3
1	222966	0.175		2	269762	0.275
1	223025	0.1625		2	269819	0.392405
1	223165	0.1625		2	269851	0.3125
1	223181	0.1625		2	269898	0.36875
1	223224	0.164557		2	269941	0.3125
1	223374	0.15625		2	269983	0.3875
1	223412	0.170886		2	270179	0.4
1	223451	0.170886		2	270347	0.31875
1	223457	0.170886		2	270379	0.39375
1	223706	0.175		2	270388	0.39375
1	223781	0.164557		2	270406	0.4875
1	223794	0.164557		2	270421	0.48125
1	223880	0.16875		2	270542	0.357143
1	223947	0.16875		2	270579	0.310127
1	223992	0.15625		2	270667	0.48125
1	224128	0.16875		2	270790	0.4
1	224169	0.16875		2	270983	0.29375
1	224248	0.16875		2	271114	0.4875
1	224273	0.158228		2	271133	0.396104
1	224288	0.158228		2	271154	0.30625
1	224680	0.15625		2	271353	0.39375
1	224772	0.164557		2	271379	0.30625
1	224969	0.192857		2	271474	0.39375
1	225009	0.192857		2	271589	0.3
1	225462	0.183544		2	271792	0.40625
1	225573	0.164557		2	271828	0.38125
1	225668	0.168831		2	271865	0.4
1	225741	0.16875		2	271928	0.48125
1	225762	0.16875		2	271945	0.35625
1	225943	0.1625		2	272049	0.39375
1	225985	0.1625		2	272175	0.475
1	226005	0.1625		2	272252	0.39375
1	226031	0.16875		2	272260	0.39375
1	226107	0.16875		2	272284	0.4
1	226215	0.1625		2	272333	0.4
1	226340	0.1625		2	272410	0.475
1	226478	0.15		2	272550	0.38125
1	226484	0.15		2	272766	0.3875
1	226561	0.15625		2	272782	0.39375
1	226699	0.14375		2	272790	0.48125
1	226769	0.16875		2	272830	0.4
1	226802	0.16875		2	272930	0.4875
1	226880	0.15625		2	272936	0.4875
1	226898	0.151899		2	272943	0.3125
1	226933	0.16875		2	272987	0.40625
1	226949	0.16875		2	273079	0.31875
1	227054	0.18125		2	273098	0.31875
1	227099	0.179487		2	273152	0.39375
1	228528	0.189873		2	273165	0.475
1	228592	0.183544		2	273184	0.48125
1	228898	0.18125		2	273210	0.30625
1	229546	0.175		2	273310	0.475
1	229659	0.16875		2	273342	0.475
1	229782	0.16875		2	273356	0.3875
1	229990	0.173077		2	273391	0.475
1	230237	0.1625		2	273421	0.35
1	230251	0.1625		2	273457	0.4
1	230349	0.15625		2	273543	0.3875
1	230475	0.175		2	273563	0.48125
1	230678	0.15625		2	273582	0.39375
1	230783	0.20625		2	273616	0.394737
1	230792	0.34375		2	273629	0.4875
1	231082	0.175		2	273640	0.2875
1	231094	0.175		2	273713	0.36875
1	231459	0.16875		2	273733	0.35
1	231489	0.175		2	273760	0.3125
1	231536	0.164557		2	273800	0.4625
1	231635	0.1625		2	273839	0.325
1	231831	0.164557		2	274088	0.424051
1	231858	0.164557		2	274146	0.43125
1	231903	0.16875		2	274228	0.43125
1	232035	0.1625		2	274241	0.425
1	232182	0.2125		2	274285	0.41875
1	232233	0.227848		2	274342	0.411392
1	232423	0.164557		2	274358	0.40625
1	232504	0.16875		2	274425	0.425
1	232583	0.16875		2	274731	0.4125
1	232765	0.177215		2	274776	0.4
1	232822	0.1625		2	275588	0.40625
1	232840	0.1625		2	275967	0.41875
1	232923	0.1625		2	276056	0.4125
1	233321	0.170886		2	276211	0.4125
1	233372	0.175		2	276256	0.4
1	233535	0.177215		2	276797	0.425
1	233552	0.08125		2	277017	0.424051
1	233574	0.05625		2	277415	0.43125
1	233625	0.1875		2	277460	0.43125
1	233710	0.16875		2	277523	0.43038
1	233968	0.0506329		2	277543	0.43038
1	233982	0.0625		2	277550	0.425
1	233998	0.05625		2	277602	0.41875
1	234111	0.1625		2	277614	0.41875
1	234218	0.1625		2	277759	0.425
1	234226	0.1625		2	277854	0.41875
1	234280	0.1625		2	278156	0.43038
1	234546	0.183544		2	278290	0.39375
1	234690	0.183544		2	278530	0.43125
1	234986	0.16875		2	278586	0.4125
1	235131	0.2125		2	278725	0.425
1	235219	0.189873		2	278752	0.4125
1	235302	0.164557		2	278800	0.417722
1	235369	0.16875		2	278823	0.4125
1	235523	0.160256		2	279048	0.41875
1	235650	0.175		2	279054	0.41875
1	235703	0.15625		2	279083	0.41875
1	236044	0.05		2	279099	0.425
1	236165	0.0684932		2	279211	0.43038
1	236227	0.2375		2	279239	0.424051
1	236233	0.0632911		2	279278	0.417722
1	236266	0.06875		2	279384	0.41875
1	236405	0.170886		2	279466	0.411392
1	236435	0.175		2	280126	0.411392
1	236853	0.183333		2	280420	0.40625
1	236958	0.192857		2	280575	0.425
1	236974	0.205479		2	280589	0.425
1	237084	0.161765		2	281423	0.4125
1	237147	0.117647		2	281852	0.425
1	237172	0.136364		2	282250	0.4375
1	237289	0.126866		2	282656	0.4
1	237304	0.156716		2	283168	0.41875
1	237336	0.189394		2	283759	0.43038
1	237358	0.220339		2	284529	0.4125
1	237384	0.1875		2	285774	0.425
1	237535	0.282609		2	286311	0.41875
1	237567	0.232759		2	286369	0.43125
1	237622	0.19863		2	286595	0.41875
1	237736	0.19375		2	286738	0.417722
1	237772	0.20625		2	286983	0.39726
1	237840	0.0625		2	287385	0.43125
1	237859	0.0625		2	287564	0.40625
1	238523	0.1625		2	287633	0.39375
1	238553	0.16875		2	287696	0.39375
1	238656	0.16875		2	287867	0.425
1	238704	0.164557		2	287950	0.425
1	238738	0.177215		2	287958	0.425
1	239430	0.229167		2	288065	0.425
1	239550	0.276596		2	288689	0.417722
1	239711	0.231343		2	288900	0.41875
1	239778	0.0526316		2	289204	0.4125
1	239804	0.164557		2	289837	0.443038
1	239848	0.15625		2	290413	0.4125
1	239858	0.15625		2	290642	0.40625
1	239880	0.15625		2	290675	0.425
1	239903	0.16875		2	290696	0.425
1	240464	0.16875		2	290753	0.41875
1	240581	0.16875		2	290856	0.436709
1	240741	0.2125		2	290871	0.43038
1	240943	0.175		2	291157	0.4
1	241013	0.170886		2	291529	0.417722
1	241526	0.1625		2	291930	0.425
1	241873	0.15625		2	293163	0.425
1	241900	0.1625		2	293347	0.41875
1	242339	0.166667		2	293648	0.425
1	242656	0.18125		2	293677	0.424051
1	242949	0.1625		2	293752	0.41875
1	243219	0.1625		2	293857	0.425
1	243621	0.158228		2	293999	0.41875
1	243867	0.16875		2	294017	0.41875
1	244334	0.1625		2	294295	0.40625
1	244462	0.164557		2	294377	0.43038
1	244922	0.253165		2	296343	0.424051
1	245357	0.288462		2	296691	0.384615
1	245371	0.056962		2	298303	0.40625
1	245388	0.352564		2	298739	0.4
1	245675	0.05625		2	299147	0.43038
1	245880	0.4875		2	299175	0.43038
1	246046	0.1625		2	299240	0.43038
1	246084	0.175		2	299693	0.41875
1	246368	0.25		2	299745	0.424051
1	246632	0.16875		2	299759	0.43038
1	246661	0.16875		2	299795	0.43038
1	246677	0.175		2	299809	0.4125
1	246703	0.1625		2	299832	0.4125
1	246882	0.18125		2	299858	0.4125
1	246905	0.183544		2	299883	0.417722
1	247103	0.488372		2	299889	0.417722
1	247829	0.1625		2	299917	0.41875
1	247862	0.05625		2	300656	0.405063
1	247872	0.1625		2	301165	0.41875
1	248104	0.0723684		2	301194	0.41875
1	248217	0.125		2	301250	0.41875
1	248479	0.15625		2	301326	0.41875
1	248586	0.15625		2	301436	0.425
1	248805	0.16875		2	302184	0.43038
1	248817	0.16875		2	302288	0.425
1	248895	0.1625		2	302388	0.40625
1	250512	0.1625		2	302524	0.448718
1	250915	0.15625		2	302699	0.3875
1	251228	0.16875		2	303133	0.41875
1	251541	0.1625		2	303618	0.4125
1	251636	0.15625		2	303829	0.398734
1	251658	0.15625		2	303988	0.39375
1	251941	0.175		2	304032	0.40625
1	252367	0.177215		2	304147	0.410256
1	252557	0.16875		2	304156	0.405063
1	252816	0.158228		2	304331	0.425
1	252849	0.164557		2	304359	0.443038
1	252897	0.158228		2	304521	0.40625
1	253140	0.225		2	304749	0.41875
1	253221	0.3		2	304909	0.4125
1	253325	0.227848		2	305019	0.4125
1	253331	0.221519		2	305041	0.41875
1	253353	0.13125		2	305103	0.4
1	253367	0.125		2	305236	0.43125
1	253374	0.1125		2	305265	0.4375
1	253385	0.09375		2	305285	0.425
1	253393	0.0875		2	305421	0.4
1	253430	0.075		2	305525	0.43125
1	253442	0.08125		2	305718	0.43125
1	253459	0.10625		2	305744	0.43125
1	253465	0.1		2	305839	0.41875
1	253558	0.14375		2	305858	0.4125
1	253568	0.14375		2	305888	0.40625
1	253604	0.0921053		2	305926	0.4
1	253623	0.0714286		2	306106	0.43125
1	253714	0.05		2	306174	0.425
1	254093	0.158228		2	306201	0.43038
1	254275	0.275		2	306255	0.41875
1	254410	0.26875		2	306362	0.43125
1	254437	0.2625		2	306423	0.4375
1	254444	0.275		2	306488	0.43125
1	254452	0.275		2	306647	0.417722
1	254463	0.2625		2	306670	0.4125
1	254477	0.246835		2	306904	0.405063
1	254527	0.3		2	307310	0.405063
1	254965	0.1625		2	308243	0.398734
1	255054	0.16875		2	308723	0.41875
1	255629	0.1625		2	309223	0.38
1	255647	0.1625		2	309318	0.405063
1	256314	0.1625		2	309945	0.423077
1	256557	0.18125		2	310446	0.35
1	256966	0.158228		2	310642	0.405063
1	257127	0.15		2	311051	0.14375
1	257164	0.147436		2	311197	0.43125
1	257245	0.164557		2	311881	0.4125
1	257257	0.164557		2	312483	0.05
1	257268	0.164557		2	312512	0.39375
1	257276	0.164557		2	312597	0.15625
1	257304	0.175		2	312622	0.177215
1	257520	0.1625		2	312641	0.189873
1	257625	0.15625		2	312698	0.24375
1	257787	0.175		2	312788	0.30625
1	258047	0.15625		2	312794	0.30625
1	258134	0.06875		2	312801	0.30625
1	258619	0.175		2	312883	0.3125
1	258637	0.175		2	312890	0.30625
1	258667	0.16875		2	312908	0.30625
1	258894	0.1875		2	312935	0.30625
1	258928	0.183544		2	313101	0.3
1	258959	0.16875		2	313149	0.291139
1	259133	0.175325		2	313241	0.30625
1	259321	0.184615		2	313282	0.30625
1	259598	0.14375		2	313292	0.30625
1	259613	0.14375		2	313306	0.436709
1	259630	0.14375		2	313335	0.29375
1	259763	0.168919		2	313342	0.3125
1	259837	0.168831		2	313371	0.29375
1	259856	0.162338		2	313390	0.2875
1	259897	0.1625		2	313422	0.28125
1	260074	0.15625		2	313457	0.43125
1	260165	0.1625		2	313500	0.29375
1	260246	0.1625		2	313721	0.28125
1	260431	0.15625		2	313733	0.28125
1	260515	0.15625		2	313860	0.3
1	260658	0.175		2	313870	0.3
1	260758	0.1625		2	313888	0.3
1	260783	0.1625		2	313918	0.314103
1	260803	0.1625		2	313929	0.320513
1	260816	0.1625		2	314024	0.30625
1	260948	0.164557		2	314076	0.30625
1	260973	0.1625		2	314082	0.310127
1	261034	0.175		2	314137	0.30625
1	261151	0.20625		2	314300	0.2
1	261262	0.09375		2	314537	0.40625
1	261330	0.21875		2	314627	0.30625
1	261829	0.1625		2	314705	0.30625
1	261979	0.158228		2	314726	0.30625
1	262185	0.1625		2	314771	0.29375
1	262265	0.16875		2	314782	0.2875
1	262363	0.175		2	314839	0.25625
1	263086	0.1625		2	314849	0.253165
1	263790	0.16875		2	314861	0.24375
1	264568	0.158228		2	314898	0.2375
1	264797	0.15625		2	314917	0.23125
1	264831	0.15625		2	314932	0.23125
1	265624	0.175		2	314975	0.19375
1	265869	0.1625		2	314994	0.18125
1	266081	0.15625		2	315001	0.18125
1	266806	0.16875		2	315016	0.16875
1	266940	0.15625		2	315689	0.424051
1	266946	0.15625		2	316131	0.40625
1	266970	0.1625		2	316492	0.43038
1	267123	0.179487		2	316621	0.3875
1	267565	0.175		2	316859	0.40625
1	267818	0.16875		2	317350	0.410256
1	268014	0.16875		2	317445	0.425
1	268360	0.1625		2	317804	0.43038
1	268569	0.177215		2	318246	0.423077
1	268576	0.177215		2	318572	0.41875
1	268600	0.16875		2	318850	0.425
1	268840	0.16875		2	318959	0.41875
1	269050	0.1625		2	327431	0.159091
1	269708	0.175		2	327499	0.257143
1	270700	0.170886		2	327665	0.0949367
1	270746	0.1625		2	332008	0.40625
1	270857	0.1625		2	332122	0.425
1	270872	0.1625		2	332208	0.411392
1	270902	0.166667		2	332773	0.43125
1	271028	0.173077		2	332898	0.41875
1	271180	0.158228		2	332966	0.4125
1	271262	0.1625		2	333231	0.158228
1	271295	0.177215		2	333463	0.41875
1	271325	0.18		2	333518	0.41875
1	271368	0.171233		2	333656	0.40625
1	271491	0.245455		2	334266	0.38125
1	271512	0.264151		2	334297	0.146667
1	271596	0.1625		2	334319	0.11875
1	271635	0.1625		2	334480	0.425
1	271721	0.202703		2	334489	0.425
1	271792	0.192857		2	334533	0.425
1	271821	0.215278		2	334546	0.425
1	271827	0.208333		2	334553	0.425
1	272086	0.327869		2	334648	0.41875
1	272176	0.1625		2	334724	0.425
1	272206	0.1625		2	334758	0.4125
1	272277	0.158228		2	335241	0.43038
1	272308	0.153846		2	335259	0.424051
1	272321	0.153846		2	335297	0.411392
1	272339	0.16875		2	335307	0.411392
1	272440	0.18125		2	335339	0.38125
1	272460	0.175		2	335356	0.360759
1	272472	0.16875		2	335363	0.360759
1	272511	0.175		2	335378	0.329114
1	272525	0.175		2	335408	0.22973
1	272532	0.175		2	335432	0.201389
1	272568	0.1875		2	335440	0.201389
1	272582	0.183544		2	335478	0.176056
1	272596	0.185897		2	335504	0.169118
1	272617	0.185897		2	335560	0.153333
1	272637	0.185897		2	335566	0.156716
1	272644	0.179487		2	335591	0.21831
1	272993	0.2		2	335650	0.410256
1	273025	0.177215		2	335656	0.410256
1	273042	0.1875		2	335870	0.425
1	273282	0.1625		2	335971	0.43038
1	273936	0.275641		2	336009	0.15625
1	274524	0.202532		2	336015	0.425
1	274739	0.0506329		2	336053	0.425
1	274998	0.217949		2	336180	0.417722
1	275051	0.170886		2	336208	0.4125
1	275067	0.16875		2	336251	0.4125
1	275492	0.1625		2	336545	0.40625
1	275576	0.198718		2	336569	0.425
1	282625	0.183544		2	336656	0.41875
1	282643	0.173077		2	336663	0.41875
1	282663	0.196203		2	336677	0.425
1	282771	0.170886		2	336833	0.4125
1	282941	0.170886		2	336939	0.4
1	282964	0.09375		2	336983	0.40625
1	283011	0.170886		2	337357	0.425
1	283794	0.186667		2	337567	0.425
1	283856	0.160256		2	337595	0.41875
1	283938	0.08125		2	337615	0.41875
1	283950	0.164557		2	337731	0.41875
1	283985	0.16875		2	337742	0.41875
1	284028	0.2875		2	337774	0.424051
1	284674	0.221154		2	337980	0.41875
1	287424	0.153226		2	338290	0.4125
1	287502	0.194444		2	338309	0.4125
1	288192	0.16875		2	338811	0.41875
1	288433	0.305085		2	338871	0.41875
1	288462	0.306452		2	339443	0.43125
1	288583	0.192308		2	339975	0.425
1	288697	0.175		2	339982	0.425
1	288823	0.177215		2	340023	0.4125
1	288842	0.0625		2	340514	0.425
1	288997	0.190789		2	340615	0.43125
1	289085	0.160256		2	340628	0.43125
1	289231	0.175		2	341205	0.40625
1	289917	0.15625		2	341876	0.4125
1	290100	0.1625		2	342030	0.41875
1	290362	0.164557		2	342250	0.424051
1	290702	0.164557		2	342295	0.43125
1	290810	0.164557		2	342353	0.41875
1	291460	0.16875		2	342393	0.405063
1	292235	0.164557		2	342494	0.43125
1	292609	0.15625		2	342648	0.4125
1	292632	0.15625		2	343117	0.398734
1	292678	0.1625		2	343690	0.13125
1	292797	0.0576923		2	344838	0.411392
1	292838	0.11875		2	344874	0.417722
1	292854	0.11875		2	344969	0.4125
1	292894	0.1375		2	345094	0.43125
1	293011	0.134615		2	345361	0.43038
1	293040	0.107595		2	347282	0.425
1	293046	0.101266		2	347292	0.15
1	293144	0.075		2	347417	0.425
1	293150	0.0632911		2	347484	0.424051
1	293160	0.0576923		2	347585	0.41875
1	293180	0.21875		2	347634	0.4125
1	293288	0.16875		2	347804	0.43125
1	293314	0.16875		2	347847	0.4375
1	293398	0.1875		2	347918	0.425
1	293529	0.05		2	347924	0.425
1	293622	0.056962		2	348434	0.416667
1	293628	0.056962		2	348520	0.4
1	293709	0.15625		2	348886	0.44375
1	293767	0.0512821		2	348986	0.417722
1	293777	0.05		2	349177	0.405063
1	293806	0.08125		2	349406	0.40625
1	293838	0.125		2	349852	0.39375
1	293925	0.173077		2	349973	0.40625
1	293958	0.192308		2	350507	0.41875
1	294028	0.346154		2	351544	0.41875
1	294095	0.173077		2	352096	0.43125
1	294115	0.1625		2	353474	0.39375
1	294128	0.1125		2	353910	0.392405
1	294138	0.153846		2	354296	0.424051
1	294157	0.175		2	354367	0.40625
1	294244	0.11875		2	354423	0.429487
1	294304	0.101266		2	354500	0.4125
1	294310	0.25		2	354512	0.4125
1	294369	0.16875		2	354559	0.16875
1	294579	0.15		2	354653	0.424051
1	294834	0.1625		2	382668	0.253623
1	294906	0.15625		2	382676	0.253623
1	295197	0.170886		2	382772	0.210145
1	295314	0.16875		2	382825	0.0806452
1	295547	0.1625		2	385279	0.11875
1	295680	0.184932		2	385346	0.41875
1	295742	0.1625		2	385365	0.417722
1	295827	0.164557		2	385375	0.424051
1	296659	0.19375		2	385421	0.41875
1	296689	0.310127		2	385428	0.41875
1	296790	0.183544		2	385466	0.41875
1	297454	0.1875		2	385485	0.41875
1	297482	0.18125		2	385526	0.43125
1	297600	0.177215		2	385697	0.43125
1	297643	0.177215		2	386242	0.320896
1	297693	0.175		2	386748	0.396104
1	297750	0.16875		2	386829	0.405063
1	297761	0.16875		2	387032	0.425
1	297778	0.16875		2	387244	0.410256
1	297832	0.170886		2	387402	0.40625
1	297852	0.170886		2	387707	0.40625
1	297946	0.177215		2	388345	0.417722
1	298003	0.18125		2	388532	0.40625
1	298201	0.1875		2	388901	0.1
1	298322	0.271429		2	388915	0.3875
1	298395	0.2		2	389131	0.425
1	298412	0.19375		2	389144	0.425
1	298437	0.1875		2	389395	0.425
1	298485	0.18125		2	390053	0.40625
1	298590	0.09375		2	390096	0.40625
1	298617	0.1875		2	390148	0.4
1	298654	0.1875		2	390154	0.39375
1	298696	0.16875		2	390238	0.4125
1	298802	0.0625		2	390336	0.05625
1	298920	0.20625		2	390488	0.4125
1	298963	0.164557		2	390565	0.425
1	298978	0.1875		2	390594	0.43125
1	299071	0.18125		2	390607	0.425
1	299086	0.18125		2	390756	0.425
1	299094	0.175		2	390822	0.11875
1	299114	0.175		2	390984	0.2875
1	299192	0.18125		2	391513	0.4
1	299229	0.20625		2	392129	0.11875
1	299235	0.20625		2	392620	0.13125
1	299262	0.307692		2	393588	0.125
1	299280	0.292208		2	393820	0.4
1	299499	0.18125		2	394703	0.126582
1	299756	0.175		2	395002	0.11875
1	299827	0.189873		2	395607	0.125
1	299873	0.192308		2	395787	0.13125
1	300366	0.314286		2	395999	0.113924
1	300528	0.189873		2	396008	0.107595
1	300857	0.177215		2	396063	0.125
1	300888	0.183544		2	396070	0.125
1	301293	0.175		2	396084	0.13125
1	301344	0.309524		2	398748	0.125
1	301362	0.309524		2	398853	0.11875
1	302232	0.18125		2	399049	0.43125
1	302283	0.1875		2	399171	0.13125
1	302360	0.18125		2	399672	0.1125
1	302411	0.175		2	399953	0.11875
1	302436	0.18125		2	400172	0.125
1	302443	0.18125		2	400414	0.13125
1	302592	0.170886		2	400483	0.13125
1	302759	0.1875		2	401649	0.164557
1	303146	0.177215		2	402299	0.08125
1	303680	0.1875		2	402745	0.379747
1	303797	0.175		2	403617	0.11875
1	304168	0.06875		2	403722	0.13125
1	304376	0.177215		2	404246	0.10625
1	304527	0.16875		2	404336	0.125
1	305013	0.175		2	405166	0.126582
1	305555	0.18125		2	405229	0.126582
1	305685	0.158228		2	405396	0.125
1	305730	0.18125		2	405542	0.125
1	306319	0.1875		2	405924	0.126582
1	306583	0.175		2	405939	0.125
1	306611	0.175		2	405976	0.132911
1	306824	0.16875		2	406274	0.125
1	307330	0.16875		2	406562	0.126582
1	307345	0.175		2	406602	0.11875
1	307898	0.1625		2	406712	0.29375
1	307981	0.175		2	407150	0.1375
1	308028	0.175		2	409196	0.125
1	308043	0.175		2	409302	0.13125
1	308057	0.175		2	409479	0.132911
1	308158	0.16875		2	409521	0.1375
1	308325	0.175		2	409537	0.1375
1	308515	0.177215		2	409653	0.11875
1	308850	0.175		2	409773	0.10625
1	308933	0.179487		2	409827	0.0875
1	309751	0.175		2	409852	0.075
1	310101	0.170886		2	409865	0.075
1	310447	0.175		2	409886	0.05625
1	311351	0.18125		2	409905	0.05625
1	312662	0.175		2	409917	0.0512821
1	314423	0.18125		2	409947	0.10625
1	314623	0.16875		2	409972	0.10625
1	314730	0.18125		2	410008	0.1125
1	314926	0.1875		2	410097	0.125
1	315266	0.18125		2	410445	0.139241
1	315347	0.19375		2	410493	0.128205
1	315609	0.175		2	410529	0.13125
1	315629	0.175		2	410590	0.132911
1	315649	0.175		2	410611	0.14375
1	315858	0.189873		2	410904	0.11875
1	316897	0.217949		2	410967	0.1125
1	316968	0.453488		2	411068	0.125
1	316994	0.272059		2	411095	0.125
1	317069	0.183544		2	411591	0.125
1	317229	0.175		2	411840	0.125
1	317249	0.16875		2	412551	0.13125
1	317305	0.175		2	413080	0.1375
1	317438	0.175		2	413262	0.1375
1	317505	0.1875		2	413755	0.1375
1	317546	0.18125		2	413818	0.40625
1	317571	0.18125		2	413830	0.1375
1	317640	0.175		2	413859	0.1375
1	317652	0.175		2	413957	0.1375
1	317665	0.175		2	414167	0.11875
1	317903	0.164557		2	414222	0.13125
1	318100	0.1625		2	414236	0.13125
1	318203	0.19375		2	414421	0.15
1	318555	0.173077		2	414506	0.132911
1	318786	0.1875		2	415114	0.125
1	319037	0.175		2	415519	0.13125
1	319121	0.1875		2	416170	0.132911
1	319136	0.1875		2	416203	0.125
1	319144	0.1875		2	416464	0.126582
1	319152	0.08125		2	416485	0.43125
1	319180	0.1875		2	416629	0.125
1	319198	0.189873		2	416642	0.11875
1	319579	0.21831		2	416713	0.1125
1	319668	0.257576		2	417055	0.1375
1	319680	0.242424		2	417378	0.13125
1	319703	0.214286		2	417645	0.1375
1	320096	0.160256		2	417802	0.18125
1	320294	0.236111		2	417889	0.05
1	320393	0.366071		2	420902	0.0949367
1	320401	0.37963		2	420917	0.107595
1	320481	0.34127		2	420943	0.10625
1	320574	0.198718		2	421412	0.43125
1	320657	0.192308		2	421684	0.0625
1	320691	0.189873		2	421769	0.13125
1	320762	0.19375		2	422198	0.125
1	320783	0.19375		2	422281	0.128205
1	320804	0.19375		2	422500	0.11875
1	320816	0.1875		2	422622	0.125
1	320840	0.1875		2	422867	0.13125
1	320874	0.18125		2	422942	0.11875
1	321006	0.18125		2	423061	0.11875
1	321199	0.1875		2	423491	0.125
1	321240	0.175		2	423565	0.0506329
1	321374	0.18125		2	424836	0.120253
1	321555	0.177215		2	424890	0.12987
1	321576	0.177215		2	426112	0.05625
1	321639	0.18125		2	426136	0.06875
1	321727	0.18125		2	426210	0.0625
1	321739	0.18125		2	426216	0.0625
1	321788	0.1875		2	426324	0.14557
1	321794	0.1875		2	426757	0.101266
1	321832	0.175		2	426796	0.0875
1	321843	0.175		2	426803	0.0875
1	321856	0.175		2	427157	0.25625
1	321885	0.16875		2	427190	0.11875
1	322028	0.18125		2	427242	0.0875
1	322419	0.183544		2	427308	0.128205
1	322438	0.177215		2	427399	0.1375
1	322667	0.18125		2	427878	0.0822785
1	323759	0.19375		2	427932	0.15
1	324318	0.1875		2	427985	0.10625
1	324427	0.1625		2	428020	0.10625
1	324472	0.16875		2	429226	0.125
1	324531	0.175		2	429319	0.1375
1	324661	0.05		2	429506	0.15
1	324708	0.19375		2	429725	0.278481
1	324937	0.307692		2	429909	0.0625
1	324962	0.465116		2	429963	0.183544
1	325106	0.256757		2	429970	0.183544
1	325170	0.189873		2	430034	0.125
1	325251	0.1875		2	430058	0.275
1	325288	0.1875		2	430084	0.26875
1	325308	0.18125		2	430107	0.2625
1	325395	0.19375		2	430145	0.25
1	325435	0.1875		2	430258	0.24375
1	325445	0.1875		2	430318	0.2375
1	325453	0.1875		2	430334	0.240506
1	325517	0.2		2	430340	0.23125
1	325525	0.2		2	430348	0.23125
1	325597	0.1875		2	430366	0.21875
1	325619	0.183544		2	430401	0.31875
1	325630	0.18125		2	430407	0.15625
1	325836	0.177215		2	430506	0.0641026
1	325867	0.18125		2	430683	0.15
1	325906	0.189873		2	430888	0.125
1	326129	0.175		2	431747	0.125
1	326163	0.175		2	433419	0.05625
1	326229	0.175		2	433435	0.05625
1	326467	0.175		2	434871	0.139241
1	326596	0.18125		2	435147	0.151899
1	326646	0.19375		2	436035	0.375
1	326693	0.1875		2	436333	0.13125
1	326714	0.179487		2	436496	0.125
1	326952	0.175		2	436673	0.1125
1	326963	0.175		2	436945	0.0625
1	326977	0.175		2	437255	0.126582
1	327021	0.175		2	437452	0.126582
1	327115	0.18125		2	437600	0.11875
1	327676	0.1875		2	437702	0.11875
1	328854	0.18125		2	438237	0.120253
1	329105	0.16875		2	438357	0.0723684
1	329402	0.175		2	438667	0.0696203
1	329480	0.175		2	439303	0.125
1	330047	0.18125		2	439315	0.125
1	330333	0.189873		2	439731	0.16875
1	330723	0.16875		2	439788	0.0945946
1	330910	0.18125		2	439803	0.2125
1	331084	0.175		2	439848	0.1125
1	331250	0.183544		2	439857	0.0576923
1	332284	0.183544		2	439879	0.0625
1	332333	0.202532		2	440034	0.1125
1	332832	0.158228		2	440360	0.120253
1	333849	0.0949367		2	440570	0.196203
1	333862	0.0949367		2	440593	0.208861
1	334023	0.0949367		2	440846	0.28125
1	334059	0.30625		2	440855	0.28125
1	334177	0.262821		2	440921	0.28125
1	334271	0.183544		2	440928	0.28125
1	334306	0.19375		2	440945	0.275
1	334340	0.185897		2	440955	0.26875
1	334413	0.1875		2	440990	0.234177
1	334421	0.1875		2	441033	0.0844156
1	334436	0.05		2	441083	0.075
1	334457	0.08125		2	441152	0.48125
1	334485	0.18125		2	441159	0.223684
1	334536	0.175		2	441177	0.46875
1	334550	0.25		2	441183	0.0592105
1	334641	0.26875		2	441234	0.0705128
1	334827	0.16875		2	442572	0.0949367
1	334976	0.26875		2	443111	0.19375
1	335048	0.1875		2	443137	0.225
1	335127	0.26875		2	443201	0.24375
1	335145	0.1		2	443235	0.101266
1	335191	0.1625		2	443253	0.2375
1	335217	0.175		2	443286	0.2375
1	335270	0.24		2	443316	0.224359
1	335292	0.1		2	443338	0.2
1	335403	0.2		2	443458	0.141026
1	335433	0.275		2	443667	0.164557
1	335481	0.175		2	444094	0.13125
1	335566	0.1875		2	444739	0.09375
1	336044	0.2875		2	444746	0.09375
1	336118	0.16875		2	444828	0.25625
1	336778	0.11039		2	444999	0.136364
1	336787	0.11039		2	445259	0.1375
1	336804	0.0875		2	446255	0.125
1	336876	0.1875		2	446759	0.26875
1	337003	0.1		2	446896	0.310127
1	337262	0.175		2	446902	0.310127
1	337330	0.175		2	446912	0.310127
1	338338	0.16875		2	446981	0.09375
1	338381	0.18125		2	447139	0.25
1	338497	0.1875		2	447497	0.25625
1	338759	0.175		2	447553	0.1
1	338928	0.16875		2	447591	0.25
1	339047	0.1625		2	448004	0.24026
1	339115	0.175		2	448011	0.155844
1	339147	0.175		2	448087	0.205128
1	339571	0.18125		2	448176	0.0923077
1	340431	0.18125		2	448398	0.132911
1	340569	0.1875		2	448457	0.23125
1	341236	0.175		2	448541	0.25
1	341564	0.18125		2	448619	0.26875
1	342229	0.1875		2	448642	0.265823
1	342431	0.175		2	448672	0.265823
1	343076	0.175		2	448737	0.208861
1	343206	0.16875		2	448778	0.23125
1	343703	0.16875		2	448807	0.1125
1	343774	0.1875		2	448818	0.28125
1	344771	0.175		2	448831	0.297468
1	344975	0.16875		2	448875	0.21875
1	345106	0.1875		2	448882	0.35443
1	345464	0.175		2	449189	0.2375
1	348351	0.18125		2	449260	0.1125
1	348892	0.18125		2	449275	0.1125
1	349273	0.18125		2	449298	0.21875
1	349360	0.18125		2	449310	0.0875
1	349377	0.18125		2	449377	0.25625
1	349920	0.175		2	449418	0.26875
1	351162	0.1875		2	449485	0.30625
1	351431	0.19375		2	449491	0.30625
1	351578	0.175		2	449610	0.0696203
1	351685	0.0875		2	449625	0.0625
1	351785	0.175		2	449638	0.05625
1	352040	0.18125		2	449882	0.2375
1	352608	0.175		2	449891	0.19375
1	352715	0.18125		2	450050	0.3125
1	352745	0.175		2	450247	0.13125
1	353030	0.16875		2	450275	0.1375
1	353142	0.21519		2	450282	0.1375
1	353617	0.175		2	450423	0.0649351
1	354705	0.175		2	450451	0.24375
1	356473	0.18125		2	450609	0.25
1	356556	0.175		2	450775	0.278481
1	357159	0.16875		2	450784	0.13125
1	357440	0.175		2	450869	0.259494
1	358289	0.177215		2	450989	0.113924
1	358897	0.16875		2	451125	0.25625
1	360853	0.16875		2	451186	0.26875
1	361010	0.13125		2	451729	0.18125
1	361342	0.175		2	451742	0.175
1	362225	0.19375		2	451774	0.151899
1	362378	0.175		2	451786	0.1625
1	363205	0.1875		2	451924	0.20625
1	363376	0.175		2	451991	0.29375
1	363463	0.2		2	452164	0.33125
1	363775	0.175		2	452367	0.1125
1	363994	0.175		2	452398	0.29375
1	364352	0.18125		2	452424	0.108108
1	364850	0.18125		2	452554	0.1375
1	365261	0.18125		2	452625	0.1625
1	365569	0.18125		2	452672	0.10625
1	365876	0.175		2	452678	0.0875
1	366448	0.170886		2	452728	0.28481
1	366620	0.175		2	452734	0.28125
1	367003	0.1875		2	452753	0.275
1	367924	0.15625		2	452801	0.25
1	368075	0.1625		2	452826	0.14375
1	369720	0.18125		2	452851	0.05
1	370760	0.18125		2	452911	0.13125
1	371092	0.183544		2	452950	0.132911
1	371149	0.0506329		2	453115	0.2125
1	371412	0.18125		2	453240	0.325
1	372427	0.175		2	453273	0.33125
[truncated: 292,516+ more rows]
